# Supplementary material for: 11-[(E)-2-Fluoro­benzyl­idene]-8-(2-fluoro­phen­yl)-14-hy­droxy-6-thia-3,13-diaza­hepta­cyclo­[13.7.1.19,13.02,9.02,14.03,7.019,23]tetra­cosa-1(22),15(23),16,18,20-pentaen-10-one
Source: Acta Crystallogr Sect E Struct Rep Online. 2012 Jun 13;68(Pt 7):o2094–5. doi: 10.1107/S1600536812025512 (PMC3393908; doi:10.1107/S1600536812025512)
Supplement: Supplementary file 1 [file e-68-o2094-sup1.cif]

##############################################################################
#                                                                            #
# This CIF contains the data in a paper accepted for publication in          #
# Acta Crystallographica Section E. It conforms to the requirements of       #
# Notes for Authors for Acta Crystallographica Section E, and has been       #
# peer reviewed under the auspices of the IUCr Commission on Journals.       #
#                                                                            #
# Full details of the Crystallographic Information File format               #
# are given in the paper "The Crystallographic Information File (CIF):       #
# a New Standard Archive File for Crystallography" by S. R. Hall, F. H.      #
# Allen and I. D. Brown [Acta Cryst. (1991), A47, 655-685].                  #
#                                                                            #
# The current version of the core CIF dictionary is obtainable from          #
# ftp://ftp.iucr.org/pub/cif_core.dic.                                       #
#                                                                            #
# Software is freely available for graphical display of the structure(s)     #
# in this CIF. For information consult the CIF software page                 #
# http://www.iucr.org/resources/cif/software.                                #
#                                                                            #
# This file may be used for bona fide research purposes within the           #
# scientific community so long as proper attribution is given to the journal # 
# article from which it was obtained.                                        #
#                                                                            #
##############################################################################
data_global
_audit_creation_method     'form.cif (version 2.0)'
_journal_data_validation_number     ?
_journal_date_recd_electronic     2012-05-16
_journal_date_accepted     2012-06-05
_journal_name_full     'Acta Crystallographica, Section E'
_journal_year     2012
_journal_volume     68
_journal_issue      7
_journal_page_first     o2094
_journal_page_last     o2095
_journal_paper_category     QO
_journal_paper_doi     10.1107/S1600536812025512
_journal_coeditor_code     LH5479
_publ_contact_author_name     'Ibrahim Abdul Razak'
_publ_contact_author_address
;
      School of Physics
      Universiti Sains Malaysia
      11800 USM, Penang
      MALAYSIA
;
_publ_contact_author_email     'arazaki@usm.my'
_publ_contact_author_fax     '604 6579150'
_publ_contact_author_phone     '604 6533438'
_publ_section_title
;\
11-[(<i>E</i>)-2-Fluorobenzylidene]-8-(2-fluorophenyl)-14-hydroxy-6-thia-3,13-\
diazaheptacyclo[13.7.1.1^9,13^.0^2,9^.0^2,14^.0^3,7^.0^19,23^]tetracosa-\
1(22),15(23),16,18,20-pentaen-10-one
;
loop_
    _publ_author_name
    _publ_author_footnote
    _publ_author_address
    'Raju Suresh Kumar' ?
;
School of Chemical Sciences
Universiti Sains Malaysia
11800 USM, Penang
Malaysia
;
    'Hasnah Osman'
;
Additional correspondence author, e-mail: ohasnah@usm.my.
;
;
School of Chemical Sciences
Universiti Sains Malaysia
11800 USM, Penang
Malaysia
;
    'Abdulrahman I. Almansour' ?
;
Department of Chemistry,
College of Sciences, King Saud University,
PO Box 2455, Riyadh 11451,
Saudi Arabia
;
    'Suhana Arshad' ?
;
School of Physics
Universiti Sains Malaysia
11800 USM, Penang
Malaysia
;
    'Ibrahim Abdul Razak'
;
Thomson Reuters ResearcherID: A-5599-2009.
;
;
School of Physics
Universiti Sains Malaysia
11800 USM, Penang
Malaysia
;
data_I
_audit_creation_method     SHELXL-97
_chemical_name_systematic
;
11-[(<i>E</i>)-2-Fluorobenzylidene]-8-(2-fluorophenyl)-14-hydroxy-6-thia-
3,13-diazaheptacyclo[13.7.1.1^9,13^.0^2,9^.0^2,14^.0^3,7^.0^19,23^]tetracosa-
1(22),15(23),16,18,20-pentaen-10-one
;
_chemical_name_common     ?
_chemical_formula_moiety     'C34 H26 F2 N2 O2 S'
_chemical_formula_sum     'C34 H26 F2 N2 O2 S'
_chemical_formula_iupac     'C34 H26 F2 N2 O2 S'
_chemical_formula_weight     564.63
_chemical_melting_point     ?
_symmetry_cell_setting     monoclinic
_symmetry_space_group_name_H-M     'P 21/c'
_symmetry_space_group_name_Hall     '-P 2ybc'
loop_
    _symmetry_equiv_pos_as_xyz
    'x, y, z'
    '-x, y+1/2, -z+1/2'
    '-x, -y, -z'
    'x, -y-1/2, z-1/2'
_cell_length_a     11.1783(10)
_cell_length_b     16.1033(14)
_cell_length_c     15.2165(13)
_cell_angle_alpha     90.00
_cell_angle_beta     92.838(2)
_cell_angle_gamma     90.00
_cell_volume     2735.7(4)
_cell_formula_units_Z     4
_cell_measurement_reflns_used     4640
_cell_measurement_theta_min     2.53
_cell_measurement_theta_max     22.54
_cell_measurement_temperature     296(2)
_exptl_crystal_description     'block'
_exptl_crystal_colour     'colourless'
_exptl_crystal_size_max     0.40
_exptl_crystal_size_mid     0.26
_exptl_crystal_size_min     0.15
_exptl_crystal_density_diffrn     1.371
_exptl_crystal_density_meas     ?
_exptl_crystal_density_method     'not measured'
_exptl_crystal_F_000     1176
_exptl_absorpt_coefficient_mu     0.168
_exptl_absorpt_correction_type     multi-scan
_exptl_absorpt_process_details     '(SADABS; Bruker, 2009)'
_exptl_absorpt_correction_T_min     0.9360
_exptl_absorpt_correction_T_max     0.9755
_exptl_special_details     ?
_diffrn_ambient_temperature     296(2)
_diffrn_radiation_type     MoK\a
_diffrn_radiation_wavelength     0.71073
_diffrn_radiation_source     'fine-focus sealed tube'
_diffrn_radiation_monochromator     graphite
_diffrn_measurement_device_type
;
Bruker SMART APEXII DUO CCD area-detector diffractometer
;
_diffrn_measurement_method     '\f and \w scans'
_diffrn_detector_area_resol_mean     ?
_diffrn_reflns_number     30643
_diffrn_reflns_av_R_equivalents     0.0480
_diffrn_reflns_av_sigmaI/netI     0.0500
_diffrn_reflns_theta_min     1.82
_diffrn_reflns_theta_max     30.06
_diffrn_reflns_theta_full     30.06
_diffrn_measured_fraction_theta_max     0.994
_diffrn_measured_fraction_theta_full     0.994
_diffrn_reflns_limit_h_min     -15
_diffrn_reflns_limit_h_max     15
_diffrn_reflns_limit_k_min     -22
_diffrn_reflns_limit_k_max     20
_diffrn_reflns_limit_l_min     -21
_diffrn_reflns_limit_l_max     21
_refine_special_details
;
Refinement of <i>F</i>^2^ against ALL reflections. The weighted <i>R</i>-factor
<i>wR</i> and goodness of fit <i>S</i> are based on <i>F</i>^2^, conventional
<i>R</i>-factors <i>R</i> are based on <i>F</i>, with <i>F</i> set to zero for
negative <i>F</i>^2^. The threshold expression of <i>F</i>^2^ >
\s(<i>F</i>^2^) is used only for calculating <i>R</i>-factors(gt) <i>etc</i>.
and is not relevant to the choice of reflections for refinement.
<i>R</i>-factors based on <i>F</i>^2^ are statistically about twice as large
as those based on <i>F</i>, and <i>R</i>- factors based on ALL data will be
even larger.
;
_reflns_number_total     7981
_reflns_number_gt     4714
_reflns_threshold_expression     'I > 2\s(I)'
_refine_ls_structure_factor_coef     Fsqd
_refine_ls_matrix_type     full
_refine_ls_R_factor_all     0.1030
_refine_ls_R_factor_gt     0.0540
_refine_ls_wR_factor_gt     0.1426
_refine_ls_wR_factor_ref     0.1725
_refine_ls_goodness_of_fit_ref     1.028
_refine_ls_restrained_S_all     1.028
_refine_ls_number_reflns     7981
_refine_ls_number_parameters     374
_refine_ls_number_restraints     0
_refine_ls_hydrogen_treatment     mixed
_refine_ls_weighting_scheme     calc
_refine_ls_weighting_details
         'calc w=1/[\s^2^(Fo^2^)+(0.0842P)^2^+0.2935P] where P=(Fo^2^+2Fc^2^)/3'
_atom_sites_solution_hydrogens     geom
_atom_sites_solution_primary     direct
_atom_sites_solution_secondary     difmap
_refine_ls_shift/su_max     0.000
_refine_ls_shift/su_mean     0.000
_refine_diff_density_max     0.439
_refine_diff_density_min     -0.365
_refine_ls_extinction_method     none
_refine_ls_extinction_coef     ?
loop_
    _atom_type_symbol
    _atom_type_description
    _atom_type_scat_dispersion_real
    _atom_type_scat_dispersion_imag
    _atom_type_scat_source
    'C' 'C' 0.0033 0.0016
                         'International Tables Vol C Tables 4.2.6.8 and 6.1.1.4'
    'H' 'H' 0.0000 0.0000
                         'International Tables Vol C Tables 4.2.6.8 and 6.1.1.4'
    'N' 'N' 0.0061 0.0033
                         'International Tables Vol C Tables 4.2.6.8 and 6.1.1.4'
    'O' 'O' 0.0106 0.0060
                         'International Tables Vol C Tables 4.2.6.8 and 6.1.1.4'
    'F' 'F' 0.0171 0.0103
                         'International Tables Vol C Tables 4.2.6.8 and 6.1.1.4'
    'S' 'S' 0.1246 0.1234
                         'International Tables Vol C Tables 4.2.6.8 and 6.1.1.4'
_computing_data_collection     'APEX2 (Bruker, 2009)'
_computing_cell_refinement     'SAINT (Bruker, 2009)'
_computing_data_reduction     'SAINT (Bruker, 2009)'
_computing_structure_solution     'SHELXTL (Sheldrick, 2008)'
_computing_structure_refinement     'SHELXTL (Sheldrick, 2008)'
_computing_molecular_graphics     'SHELXTL (Sheldrick, 2008)'
_computing_publication_material
;
SHELXTL (Sheldrick, 2008) and PLATON (Spek, 2009)
;
loop_
    _atom_site_type_symbol
    _atom_site_label
    _atom_site_fract_x
    _atom_site_fract_y
    _atom_site_fract_z
    _atom_site_U_iso_or_equiv
    _atom_site_adp_type
    _atom_site_calc_flag
    _atom_site_refinement_flags
    _atom_site_occupancy
    _atom_site_symmetry_multiplicity
    _atom_site_disorder_assembly
    _atom_site_disorder_group
    S S1 0.64031(5) 0.09464(4) 0.28495(4) 0.05918(19) Uani d . 1 1 . .
    F F1 1.15043(16) 0.49435(9) 0.45961(12) 0.0838(5) Uani d . 1 1 . .
    F F2 0.55699(14) 0.25610(10) 0.49142(12) 0.0797(5) Uani d . 1 1 . .
    O O1 1.09128(14) 0.06644(8) 0.36084(10) 0.0454(3) Uani d . 1 1 . .
    O O2 0.82349(13) 0.30813(9) 0.52734(9) 0.0478(4) Uani d . 1 1 . .
    N N1 0.87293(14) 0.12106(9) 0.32117(9) 0.0339(3) Uani d . 1 1 . .
    N N2 1.08274(14) 0.13270(10) 0.49723(10) 0.0370(4) Uani d . 1 1 . .
    C C1 1.09271(17) 0.27529(11) 0.33216(11) 0.0352(4) Uani d . 1 1 . .
    C C2 0.96866(17) 0.26464(11) 0.33643(11) 0.0330(4) Uani d . 1 1 . .
    C C3 0.89385(19) 0.32817(12) 0.31060(12) 0.0432(5) Uani d . 1 1 . .
    H H3A 0.8115 0.3233 0.3153 0.052 Uiso calc R 1 1 . .
    C C4 0.9441(2) 0.40161(13) 0.27656(14) 0.0527(6) Uani d . 1 1 . .
    H H4A 0.8935 0.4447 0.2581 0.063 Uiso calc R 1 1 . .
    C C5 1.0638(2) 0.41076(13) 0.27015(14) 0.0542(6) Uani d . 1 1 . .
    H H5A 1.0932 0.4593 0.2462 0.065 Uiso calc R 1 1 . .
    C C6 1.1446(2) 0.34828(13) 0.29902(13) 0.0454(5) Uani d . 1 1 . .
    C C7 1.2708(2) 0.34971(17) 0.30078(16) 0.0612(6) Uani d . 1 1 . .
    H H7A 1.3095 0.3960 0.2792 0.073 Uiso calc R 1 1 . .
    C C8 1.3370(2) 0.28475(18) 0.33346(16) 0.0635(7) Uani d . 1 1 . .
    H H8A 1.4201 0.2877 0.3333 0.076 Uiso calc R 1 1 . .
    C C9 1.28338(19) 0.21281(15) 0.36766(14) 0.0513(5) Uani d . 1 1 . .
    H H9A 1.3302 0.1692 0.3901 0.062 Uiso calc R 1 1 . .
    C C10 1.16086(17) 0.20875(12) 0.36704(11) 0.0375(4) Uani d . 1 1 . .
    C C11 1.07658(16) 0.14415(11) 0.40053(11) 0.0330(4) Uani d . 1 1 . .
    C C12 0.94494(15) 0.18013(10) 0.37635(10) 0.0292(3) Uani d . 1 1 . .
    C C13 0.84768(19) 0.13879(14) 0.22702(12) 0.0436(5) Uani d . 1 1 . .
    H H13A 0.8637 0.0899 0.1923 0.052 Uiso calc R 1 1 . .
    H H13B 0.8988 0.1834 0.2083 0.052 Uiso calc R 1 1 . .
    C C14 0.7179(2) 0.16348(16) 0.21350(15) 0.0573(6) Uani d . 1 1 . .
    H H14A 0.6901 0.1559 0.1526 0.069 Uiso calc R 1 1 . .
    H H14B 0.7062 0.2210 0.2299 0.069 Uiso calc R 1 1 . .
    C C15 0.76423(17) 0.09699(12) 0.36640(12) 0.0380(4) Uani d . 1 1 . .
    H H15A 0.7755 0.0416 0.3921 0.046 Uiso calc R 1 1 . .
    C C16 0.75285(16) 0.16069(11) 0.44020(11) 0.0346(4) Uani d . 1 1 . .
    H H16A 0.7184 0.2112 0.4135 0.042 Uiso calc R 1 1 . .
    C C17 0.88387(15) 0.17909(11) 0.46585(10) 0.0301(4) Uani d . 1 1 . .
    C C18 0.95895(17) 0.11177(12) 0.51626(12) 0.0366(4) Uani d . 1 1 . .
    H H18A 0.9472 0.1144 0.5789 0.044 Uiso calc R 1 1 . .
    H H18B 0.9380 0.0566 0.4950 0.044 Uiso calc R 1 1 . .
    C C19 1.11878(17) 0.20648(12) 0.54978(12) 0.0392(4) Uani d . 1 1 . .
    H H19A 1.1967 0.2248 0.5322 0.047 Uiso calc R 1 1 . .
    H H19B 1.1270 0.1906 0.6113 0.047 Uiso calc R 1 1 . .
    C C20 1.03218(17) 0.27870(12) 0.54077(11) 0.0371(4) Uani d . 1 1 . .
    C C21 0.90487(17) 0.26048(12) 0.51384(11) 0.0350(4) Uani d . 1 1 . .
    C C22 1.06286(18) 0.35928(13) 0.54605(13) 0.0428(5) Uani d . 1 1 . .
    H H22A 1.0018 0.3974 0.5340 0.051 Uiso calc R 1 1 . .
    C C23 1.18185(19) 0.39387(13) 0.56861(13) 0.0456(5) Uani d . 1 1 . .
    C C24 1.2575(2) 0.36255(17) 0.63633(16) 0.0631(7) Uani d . 1 1 . .
    H H24A 1.2343 0.3161 0.6676 0.076 Uiso calc R 1 1 . .
    C C25 1.3663(3) 0.3997(2) 0.6574(2) 0.0813(9) Uani d . 1 1 . .
    H H25A 1.4165 0.3774 0.7019 0.098 Uiso calc R 1 1 . .
    C C26 1.4010(3) 0.4689(2) 0.6134(2) 0.0853(9) Uani d . 1 1 . .
    H H26A 1.4743 0.4937 0.6285 0.102 Uiso calc R 1 1 . .
    C C27 1.3281(3) 0.50214(18) 0.5467(2) 0.0789(8) Uani d . 1 1 . .
    H H27A 1.3509 0.5494 0.5166 0.095 Uiso calc R 1 1 . .
    C C28 1.2208(2) 0.46361(15) 0.52589(16) 0.0564(6) Uani d . 1 1 . .
    C C29 0.67349(17) 0.13516(13) 0.51333(13) 0.0415(4) Uani d . 1 1 . .
    C C30 0.6912(2) 0.06281(15) 0.56116(15) 0.0575(6) Uani d . 1 1 . .
    H H30A 0.7529 0.0272 0.5471 0.069 Uiso calc R 1 1 . .
    C C31 0.6191(3) 0.0420(2) 0.6296(2) 0.0868(10) Uani d . 1 1 . .
    H H31A 0.6332 -0.0066 0.6615 0.104 Uiso calc R 1 1 . .
    C C32 0.5273(3) 0.0936(2) 0.6497(3) 0.1059(13) Uani d . 1 1 . .
    H H32A 0.4788 0.0797 0.6954 0.127 Uiso calc R 1 1 . .
    C C33 0.5057(3) 0.1652(2) 0.6035(2) 0.0877(10) Uani d . 1 1 . .
    H H33A 0.4429 0.2001 0.6169 0.105 Uiso calc R 1 1 . .
    C C34 0.5792(2) 0.18450(16) 0.53672(17) 0.0566(6) Uani d . 1 1 . .
    H H1O1 1.022(3) 0.057(2) 0.331(2) 0.114(12) Uiso d . 1 1 . .
loop_
    _atom_site_aniso_label
    _atom_site_aniso_U_11
    _atom_site_aniso_U_22
    _atom_site_aniso_U_33
    _atom_site_aniso_U_12
    _atom_site_aniso_U_13
    _atom_site_aniso_U_23
    S1 0.0464(3) 0.0822(5) 0.0480(3) -0.0191(3) -0.0063(2) -0.0016(3)
    F1 0.0918(12) 0.0607(10) 0.0964(12) -0.0043(8) -0.0207(10) 0.0173(8)
    F2 0.0590(9) 0.0718(10) 0.1096(12) 0.0249(8) 0.0175(9) 0.0149(9)
    O1 0.0466(8) 0.0346(8) 0.0549(8) 0.0092(6) 0.0023(7) -0.0076(6)
    O2 0.0421(8) 0.0472(8) 0.0545(8) 0.0072(6) 0.0058(6) -0.0144(7)
    N1 0.0387(8) 0.0350(8) 0.0280(7) -0.0044(6) 0.0009(6) 0.0008(6)
    N2 0.0370(8) 0.0394(9) 0.0342(7) 0.0033(7) -0.0008(6) 0.0068(6)
    C1 0.0432(10) 0.0354(10) 0.0275(8) -0.0049(8) 0.0057(7) -0.0020(7)
    C2 0.0434(10) 0.0292(9) 0.0266(8) -0.0018(7) 0.0039(7) 0.0020(7)
    C3 0.0514(12) 0.0369(11) 0.0414(10) 0.0027(9) 0.0038(9) 0.0085(8)
    C4 0.0733(16) 0.0354(11) 0.0492(12) 0.0010(10) 0.0016(11) 0.0115(9)
    C5 0.0793(17) 0.0367(11) 0.0467(12) -0.0131(11) 0.0046(11) 0.0098(9)
    C6 0.0571(13) 0.0440(12) 0.0357(9) -0.0151(10) 0.0083(9) 0.0009(8)
    C7 0.0607(15) 0.0678(16) 0.0559(13) -0.0264(13) 0.0107(11) 0.0060(12)
    C8 0.0410(12) 0.0873(19) 0.0629(14) -0.0206(12) 0.0098(11) -0.0020(13)
    C9 0.0384(11) 0.0634(15) 0.0522(12) -0.0018(10) 0.0043(9) 0.0006(11)
    C10 0.0374(10) 0.0438(11) 0.0315(9) -0.0038(8) 0.0050(7) -0.0025(7)
    C11 0.0355(9) 0.0319(9) 0.0316(8) 0.0036(7) 0.0017(7) 0.0007(7)
    C12 0.0337(8) 0.0270(8) 0.0270(7) 0.0004(7) 0.0014(6) 0.0022(6)
    C13 0.0502(12) 0.0512(12) 0.0292(9) -0.0080(9) -0.0011(8) 0.0006(8)
    C14 0.0569(14) 0.0693(16) 0.0444(11) -0.0056(11) -0.0116(10) 0.0096(10)
    C15 0.0405(10) 0.0392(11) 0.0344(9) -0.0067(8) 0.0020(7) 0.0036(7)
    C16 0.0358(9) 0.0340(10) 0.0341(9) 0.0019(7) 0.0031(7) 0.0052(7)
    C17 0.0341(9) 0.0301(9) 0.0262(7) 0.0000(7) 0.0039(6) 0.0039(6)
    C18 0.0403(10) 0.0376(10) 0.0319(8) 0.0018(8) 0.0028(7) 0.0079(7)
    C19 0.0389(10) 0.0474(11) 0.0307(8) 0.0025(8) -0.0041(7) 0.0025(8)
    C20 0.0404(10) 0.0449(11) 0.0258(8) 0.0005(8) 0.0011(7) -0.0039(7)
    C21 0.0388(10) 0.0394(10) 0.0269(8) 0.0014(8) 0.0041(7) 0.0011(7)
    C22 0.0426(11) 0.0453(12) 0.0404(10) 0.0005(9) 0.0003(8) -0.0070(8)
    C23 0.0452(11) 0.0480(12) 0.0434(10) -0.0060(9) 0.0012(9) -0.0114(9)
    C24 0.0610(15) 0.0730(17) 0.0539(13) -0.0129(12) -0.0128(11) -0.0041(12)
    C25 0.0636(17) 0.104(2) 0.0739(18) -0.0186(16) -0.0236(14) -0.0036(17)
    C26 0.0626(17) 0.100(2) 0.091(2) -0.0331(17) -0.0146(16) -0.0061(19)
    C27 0.0731(19) 0.0684(19) 0.095(2) -0.0281(15) 0.0043(16) 0.0016(16)
    C28 0.0554(14) 0.0524(14) 0.0607(14) -0.0041(11) -0.0029(11) -0.0030(11)
    C29 0.0381(10) 0.0470(12) 0.0399(10) -0.0018(8) 0.0071(8) 0.0027(8)
    C30 0.0569(14) 0.0564(14) 0.0612(14) 0.0016(11) 0.0240(11) 0.0149(11)
    C31 0.099(2) 0.077(2) 0.089(2) 0.0018(17) 0.0536(18) 0.0274(16)
    C32 0.110(3) 0.091(2) 0.125(3) -0.001(2) 0.085(2) 0.017(2)
    C33 0.0672(19) 0.082(2) 0.119(3) 0.0062(15) 0.0536(18) -0.0048(19)
    C34 0.0436(12) 0.0555(14) 0.0718(15) 0.0031(10) 0.0148(11) 0.0007(12)
_geom_special_details
;
All e.s.d.'s (except the e.s.d. in the dihedral angle between two l.s. planes)
are estimated using the full covariance matrix. The cell e.s.d.'s are taken
into account individually in the estimation of e.s.d.'s in distances, angles
and torsion angles; correlations between e.s.d.'s in cell parameters are only
used when they are defined by crystal symmetry. An approximate (isotropic)
treatment of cell e.s.d.'s is used for estimating e.s.d.'s involving l.s.
planes.
;
loop_
    _geom_bond_atom_site_label_1
    _geom_bond_atom_site_label_2
    _geom_bond_site_symmetry_2
    _geom_bond_distance
    _geom_bond_publ_flag
    S1 C14 . 1.804(2) ?
    S1 C15 . 1.8129(19) ?
    F1 C28 . 1.343(3) ?
    F2 C34 . 1.360(3) ?
    O1 C11 . 1.403(2) ?
    O1 H1O1 . 0.89(4) ?
    O2 C21 . 1.215(2) ?
    N1 C13 . 1.474(2) ?
    N1 C15 . 1.478(2) ?
    N1 C12 . 1.480(2) ?
    N2 C18 . 1.467(2) ?
    N2 C19 . 1.477(2) ?
    N2 C11 . 1.481(2) ?
    C1 C2 . 1.402(3) ?
    C1 C10 . 1.404(3) ?
    C1 C6 . 1.414(3) ?
    C2 C3 . 1.367(3) ?
    C2 C12 . 1.519(2) ?
    C3 C4 . 1.418(3) ?
    C3 H3A . 0.9300 ?
    C4 C5 . 1.354(4) ?
    C4 H4A . 0.9300 ?
    C5 C6 . 1.408(3) ?
    C5 H5A . 0.9300 ?
    C6 C7 . 1.410(3) ?
    C7 C8 . 1.362(4) ?
    C7 H7A . 0.9300 ?
    C8 C9 . 1.415(3) ?
    C8 H8A . 0.9300 ?
    C9 C10 . 1.371(3) ?
    C9 H9A . 0.9300 ?
    C10 C11 . 1.509(3) ?
    C11 C12 . 1.607(2) ?
    C12 C17 . 1.553(2) ?
    C13 C14 . 1.509(3) ?
    C13 H13A . 0.9700 ?
    C13 H13B . 0.9700 ?
    C14 H14A . 0.9700 ?
    C14 H14B . 0.9700 ?
    C15 C16 . 1.531(3) ?
    C15 H15A . 0.9800 ?
    C16 C29 . 1.514(3) ?
    C16 C17 . 1.526(2) ?
    C16 H16A . 0.9800 ?
    C17 C21 . 1.513(2) ?
    C17 C18 . 1.550(2) ?
    C18 H18A . 0.9700 ?
    C18 H18B . 0.9700 ?
    C19 C20 . 1.515(3) ?
    C19 H19A . 0.9700 ?
    C19 H19B . 0.9700 ?
    C20 C22 . 1.344(3) ?
    C20 C21 . 1.490(3) ?
    C22 C23 . 1.467(3) ?
    C22 H22A . 0.9300 ?
    C23 C28 . 1.379(3) ?
    C23 C24 . 1.395(3) ?
    C24 C25 . 1.379(4) ?
    C24 H24A . 0.9300 ?
    C25 C26 . 1.367(4) ?
    C25 H25A . 0.9300 ?
    C26 C27 . 1.377(4) ?
    C26 H26A . 0.9300 ?
    C27 C28 . 1.373(4) ?
    C27 H27A . 0.9300 ?
    C29 C34 . 1.381(3) ?
    C29 C30 . 1.383(3) ?
    C30 C31 . 1.390(3) ?
    C30 H30A . 0.9300 ?
    C31 C32 . 1.367(4) ?
    C31 H31A . 0.9300 ?
    C32 C33 . 1.366(5) ?
    C32 H32A . 0.9300 ?
    C33 C34 . 1.373(4) ?
    C33 H33A . 0.9300 ?
loop_
    _geom_angle_atom_site_label_1
    _geom_angle_atom_site_label_2
    _geom_angle_atom_site_label_3
    _geom_angle_site_symmetry_1
    _geom_angle_site_symmetry_3
    _geom_angle
    _geom_angle_publ_flag
    C14 S1 C15 . . 91.46(9) ?
    C11 O1 H1O1 . . 105(2) ?
    C13 N1 C15 . . 112.40(15) ?
    C13 N1 C12 . . 119.96(14) ?
    C15 N1 C12 . . 109.94(14) ?
    C18 N2 C19 . . 108.21(15) ?
    C18 N2 C11 . . 103.11(14) ?
    C19 N2 C11 . . 115.84(14) ?
    C2 C1 C10 . . 114.11(16) ?
    C2 C1 C6 . . 122.82(18) ?
    C10 C1 C6 . . 123.02(19) ?
    C3 C2 C1 . . 119.18(17) ?
    C3 C2 C12 . . 132.01(18) ?
    C1 C2 C12 . . 108.72(15) ?
    C2 C3 C4 . . 118.8(2) ?
    C2 C3 H3A . . 120.6 ?
    C4 C3 H3A . . 120.6 ?
    C5 C4 C3 . . 121.9(2) ?
    C5 C4 H4A . . 119.1 ?
    C3 C4 H4A . . 119.1 ?
    C4 C5 C6 . . 121.4(2) ?
    C4 C5 H5A . . 119.3 ?
    C6 C5 H5A . . 119.3 ?
    C5 C6 C7 . . 128.3(2) ?
    C5 C6 C1 . . 115.9(2) ?
    C7 C6 C1 . . 115.7(2) ?
    C8 C7 C6 . . 121.3(2) ?
    C8 C7 H7A . . 119.3 ?
    C6 C7 H7A . . 119.3 ?
    C7 C8 C9 . . 122.0(2) ?
    C7 C8 H8A . . 119.0 ?
    C9 C8 H8A . . 119.0 ?
    C10 C9 C8 . . 118.5(2) ?
    C10 C9 H9A . . 120.7 ?
    C8 C9 H9A . . 120.7 ?
    C9 C10 C1 . . 119.31(19) ?
    C9 C10 C11 . . 132.13(19) ?
    C1 C10 C11 . . 108.53(16) ?
    O1 C11 N2 . . 108.43(14) ?
    O1 C11 C10 . . 112.41(15) ?
    N2 C11 C10 . . 114.97(15) ?
    O1 C11 C12 . . 110.40(14) ?
    N2 C11 C12 . . 105.62(13) ?
    C10 C11 C12 . . 104.71(14) ?
    N1 C12 C2 . . 116.72(13) ?
    N1 C12 C17 . . 103.90(13) ?
    C2 C12 C17 . . 116.96(14) ?
    N1 C12 C11 . . 111.35(13) ?
    C2 C12 C11 . . 103.80(14) ?
    C17 C12 C11 . . 103.44(12) ?
    N1 C13 C14 . . 108.68(17) ?
    N1 C13 H13A . . 110.0 ?
    C14 C13 H13A . . 110.0 ?
    N1 C13 H13B . . 110.0 ?
    C14 C13 H13B . . 110.0 ?
    H13A C13 H13B . . 108.3 ?
    C13 C14 S1 . . 104.09(15) ?
    C13 C14 H14A . . 110.9 ?
    S1 C14 H14A . . 110.9 ?
    C13 C14 H14B . . 110.9 ?
    S1 C14 H14B . . 110.9 ?
    H14A C14 H14B . . 109.0 ?
    N1 C15 C16 . . 105.43(14) ?
    N1 C15 S1 . . 107.77(12) ?
    C16 C15 S1 . . 115.29(14) ?
    N1 C15 H15A . . 109.4 ?
    C16 C15 H15A . . 109.4 ?
    S1 C15 H15A . . 109.4 ?
    C29 C16 C17 . . 117.04(15) ?
    C29 C16 C15 . . 115.48(16) ?
    C17 C16 C15 . . 101.78(14) ?
    C29 C16 H16A . . 107.3 ?
    C17 C16 H16A . . 107.3 ?
    C15 C16 H16A . . 107.3 ?
    C21 C17 C16 . . 114.56(15) ?
    C21 C17 C18 . . 107.44(14) ?
    C16 C17 C18 . . 118.69(15) ?
    C21 C17 C12 . . 110.44(13) ?
    C16 C17 C12 . . 103.63(13) ?
    C18 C17 C12 . . 101.00(13) ?
    N2 C18 C17 . . 103.56(14) ?
    N2 C18 H18A . . 111.0 ?
    C17 C18 H18A . . 111.0 ?
    N2 C18 H18B . . 111.0 ?
    C17 C18 H18B . . 111.0 ?
    H18A C18 H18B . . 109.0 ?
    N2 C19 C20 . . 114.37(15) ?
    N2 C19 H19A . . 108.7 ?
    C20 C19 H19A . . 108.7 ?
    N2 C19 H19B . . 108.7 ?
    C20 C19 H19B . . 108.7 ?
    H19A C19 H19B . . 107.6 ?
    C22 C20 C21 . . 116.36(17) ?
    C22 C20 C19 . . 125.17(18) ?
    C21 C20 C19 . . 118.09(17) ?
    O2 C21 C20 . . 122.80(17) ?
    O2 C21 C17 . . 121.94(17) ?
    C20 C21 C17 . . 115.24(15) ?
    C20 C22 C23 . . 127.34(19) ?
    C20 C22 H22A . . 116.3 ?
    C23 C22 H22A . . 116.3 ?
    C28 C23 C24 . . 116.6(2) ?
    C28 C23 C22 . . 120.2(2) ?
    C24 C23 C22 . . 123.0(2) ?
    C25 C24 C23 . . 120.7(3) ?
    C25 C24 H24A . . 119.7 ?
    C23 C24 H24A . . 119.6 ?
    C26 C25 C24 . . 120.6(3) ?
    C26 C25 H25A . . 119.7 ?
    C24 C25 H25A . . 119.7 ?
    C25 C26 C27 . . 120.4(3) ?
    C25 C26 H26A . . 119.8 ?
    C27 C26 H26A . . 119.8 ?
    C28 C27 C26 . . 118.2(3) ?
    C28 C27 H27A . . 120.9 ?
    C26 C27 H27A . . 120.9 ?
    F1 C28 C27 . . 118.6(2) ?
    F1 C28 C23 . . 117.8(2) ?
    C27 C28 C23 . . 123.5(2) ?
    C34 C29 C30 . . 116.12(19) ?
    C34 C29 C16 . . 121.05(19) ?
    C30 C29 C16 . . 122.82(18) ?
    C29 C30 C31 . . 121.7(2) ?
    C29 C30 H30A . . 119.2 ?
    C31 C30 H30A . . 119.2 ?
    C32 C31 C30 . . 119.4(3) ?
    C32 C31 H31A . . 120.3 ?
    C30 C31 H31A . . 120.3 ?
    C33 C32 C31 . . 120.9(3) ?
    C33 C32 H32A . . 119.6 ?
    C31 C32 H32A . . 119.6 ?
    C32 C33 C34 . . 118.4(3) ?
    C32 C33 H33A . . 120.8 ?
    C34 C33 H33A . . 120.8 ?
    F2 C34 C33 . . 117.8(2) ?
    F2 C34 C29 . . 118.7(2) ?
    C33 C34 C29 . . 123.5(2) ?
loop_
    _geom_torsion_atom_site_label_1
    _geom_torsion_atom_site_label_2
    _geom_torsion_atom_site_label_3
    _geom_torsion_atom_site_label_4
    _geom_torsion_site_symmetry_1
    _geom_torsion_site_symmetry_2
    _geom_torsion_site_symmetry_3
    _geom_torsion_site_symmetry_4
    _geom_torsion
    _geom_torsion_publ_flag
    C10 C1 C2 C3 . . . . 175.02(17) ?
    C6 C1 C2 C3 . . . . -2.4(3) ?
    C10 C1 C2 C12 . . . . -1.8(2) ?
    C6 C1 C2 C12 . . . . -179.23(16) ?
    C1 C2 C3 C4 . . . . 2.8(3) ?
    C12 C2 C3 C4 . . . . 178.72(18) ?
    C2 C3 C4 C5 . . . . -0.9(3) ?
    C3 C4 C5 C6 . . . . -1.5(4) ?
    C4 C5 C6 C7 . . . . -176.7(2) ?
    C4 C5 C6 C1 . . . . 1.9(3) ?
    C2 C1 C6 C5 . . . . 0.1(3) ?
    C10 C1 C6 C5 . . . . -177.13(18) ?
    C2 C1 C6 C7 . . . . 178.86(18) ?
    C10 C1 C6 C7 . . . . 1.7(3) ?
    C5 C6 C7 C8 . . . . 177.9(2) ?
    C1 C6 C7 C8 . . . . -0.7(3) ?
    C6 C7 C8 C9 . . . . -0.3(4) ?
    C7 C8 C9 C10 . . . . 0.4(4) ?
    C8 C9 C10 C1 . . . . 0.5(3) ?
    C8 C9 C10 C11 . . . . -177.5(2) ?
    C2 C1 C10 C9 . . . . -179.01(18) ?
    C6 C1 C10 C9 . . . . -1.6(3) ?
    C2 C1 C10 C11 . . . . -0.6(2) ?
    C6 C1 C10 C11 . . . . 176.83(16) ?
    C18 N2 C11 O1 . . . . -86.28(16) ?
    C19 N2 C11 O1 . . . . 155.72(15) ?
    C18 N2 C11 C10 . . . . 146.96(15) ?
    C19 N2 C11 C10 . . . . 29.0(2) ?
    C18 N2 C11 C12 . . . . 32.05(17) ?
    C19 N2 C11 C12 . . . . -85.94(17) ?
    C9 C10 C11 O1 . . . . -59.4(3) ?
    C1 C10 C11 O1 . . . . 122.42(16) ?
    C9 C10 C11 N2 . . . . 65.3(3) ?
    C1 C10 C11 N2 . . . . -112.88(17) ?
    C9 C10 C11 C12 . . . . -179.3(2) ?
    C1 C10 C11 C12 . . . . 2.55(18) ?
    C13 N1 C12 C2 . . . . 11.7(2) ?
    C15 N1 C12 C2 . . . . -120.95(16) ?
    C13 N1 C12 C17 . . . . 142.00(16) ?
    C15 N1 C12 C17 . . . . 9.40(17) ?
    C13 N1 C12 C11 . . . . -107.27(18) ?
    C15 N1 C12 C11 . . . . 120.13(15) ?
    C3 C2 C12 N1 . . . . 64.0(3) ?
    C1 C2 C12 N1 . . . . -119.72(16) ?
    C3 C2 C12 C17 . . . . -59.9(3) ?
    C1 C2 C12 C17 . . . . 116.38(16) ?
    C3 C2 C12 C11 . . . . -173.06(19) ?
    C1 C2 C12 C11 . . . . 3.20(17) ?
    O1 C11 C12 N1 . . . . 1.75(18) ?
    N2 C11 C12 N1 . . . . -115.26(15) ?
    C10 C11 C12 N1 . . . . 122.96(15) ?
    O1 C11 C12 C2 . . . . -124.63(15) ?
    N2 C11 C12 C2 . . . . 118.35(14) ?
    C10 C11 C12 C2 . . . . -3.43(16) ?
    O1 C11 C12 C17 . . . . 112.77(15) ?
    N2 C11 C12 C17 . . . . -4.25(17) ?
    C10 C11 C12 C17 . . . . -126.03(14) ?
    C15 N1 C13 C14 . . . . 24.5(2) ?
    C12 N1 C13 C14 . . . . -107.0(2) ?
    N1 C13 C14 S1 . . . . -39.6(2) ?
    C15 S1 C14 C13 . . . . 35.33(16) ?
    C13 N1 C15 C16 . . . . -121.28(16) ?
    C12 N1 C15 C16 . . . . 15.11(18) ?
    C13 N1 C15 S1 . . . . 2.34(19) ?
    C12 N1 C15 S1 . . . . 138.73(12) ?
    C14 S1 C15 N1 . . . . -22.38(15) ?
    C14 S1 C15 C16 . . . . 95.03(15) ?
    N1 C15 C16 C29 . . . . -161.34(15) ?
    S1 C15 C16 C29 . . . . 79.94(18) ?
    N1 C15 C16 C17 . . . . -33.48(17) ?
    S1 C15 C16 C17 . . . . -152.20(12) ?
    C29 C16 C17 C21 . . . . -73.8(2) ?
    C15 C16 C17 C21 . . . . 159.33(14) ?
    C29 C16 C17 C18 . . . . 54.9(2) ?
    C15 C16 C17 C18 . . . . -71.94(18) ?
    C29 C16 C17 C12 . . . . 165.79(15) ?
    C15 C16 C17 C12 . . . . 38.94(16) ?
    N1 C12 C17 C21 . . . . -153.45(14) ?
    C2 C12 C17 C21 . . . . -23.2(2) ?
    C11 C12 C17 C21 . . . . 90.14(15) ?
    N1 C12 C17 C16 . . . . -30.30(16) ?
    C2 C12 C17 C16 . . . . 99.91(17) ?
    C11 C12 C17 C16 . . . . -146.71(14) ?
    N1 C12 C17 C18 . . . . 93.09(15) ?
    C2 C12 C17 C18 . . . . -136.70(15) ?
    C11 C12 C17 C18 . . . . -23.32(16) ?
    C19 N2 C18 C17 . . . . 74.85(16) ?
    C11 N2 C18 C17 . . . . -48.36(17) ?
    C21 C17 C18 N2 . . . . -71.17(17) ?
    C16 C17 C18 N2 . . . . 156.89(15) ?
    C12 C17 C18 N2 . . . . 44.55(16) ?
    C18 N2 C19 C20 . . . . -51.43(19) ?
    C11 N2 C19 C20 . . . . 63.7(2) ?
    N2 C19 C20 C22 . . . . -148.31(18) ?
    N2 C19 C20 C21 . . . . 24.3(2) ?
    C22 C20 C21 O2 . . . . -27.3(3) ?
    C19 C20 C21 O2 . . . . 159.49(17) ?
    C22 C20 C21 C17 . . . . 151.05(16) ?
    C19 C20 C21 C17 . . . . -22.2(2) ?
    C16 C17 C21 O2 . . . . -2.7(2) ?
    C18 C17 C21 O2 . . . . -136.84(18) ?
    C12 C17 C21 O2 . . . . 113.86(19) ?
    C16 C17 C21 C20 . . . . 178.97(14) ?
    C18 C17 C21 C20 . . . . 44.81(19) ?
    C12 C17 C21 C20 . . . . -64.48(18) ?
    C21 C20 C22 C23 . . . . -178.31(18) ?
    C19 C20 C22 C23 . . . . -5.6(3) ?
    C20 C22 C23 C28 . . . . 141.7(2) ?
    C20 C22 C23 C24 . . . . -42.4(3) ?
    C28 C23 C24 C25 . . . . -1.0(4) ?
    C22 C23 C24 C25 . . . . -177.1(2) ?
    C23 C24 C25 C26 . . . . 1.3(5) ?
    C24 C25 C26 C27 . . . . -0.6(5) ?
    C25 C26 C27 C28 . . . . -0.3(5) ?
    C26 C27 C28 F1 . . . . -178.4(3) ?
    C26 C27 C28 C23 . . . . 0.6(5) ?
    C24 C23 C28 F1 . . . . 179.1(2) ?
    C22 C23 C28 F1 . . . . -4.7(3) ?
    C24 C23 C28 C27 . . . . 0.1(4) ?
    C22 C23 C28 C27 . . . . 176.3(2) ?
    C17 C16 C29 C34 . . . . 115.1(2) ?
    C15 C16 C29 C34 . . . . -125.1(2) ?
    C17 C16 C29 C30 . . . . -64.0(3) ?
    C15 C16 C29 C30 . . . . 55.8(3) ?
    C34 C29 C30 C31 . . . . -1.0(4) ?
    C16 C29 C30 C31 . . . . 178.1(3) ?
    C29 C30 C31 C32 . . . . 0.9(5) ?
    C30 C31 C32 C33 . . . . -0.1(6) ?
    C31 C32 C33 C34 . . . . -0.5(6) ?
    C32 C33 C34 F2 . . . . -179.8(3) ?
    C32 C33 C34 C29 . . . . 0.3(5) ?
    C30 C29 C34 F2 . . . . -179.5(2) ?
    C16 C29 C34 F2 . . . . 1.4(3) ?
    C30 C29 C34 C33 . . . . 0.4(4) ?
    C16 C29 C34 C33 . . . . -178.8(3) ?
loop_
    _geom_hbond_atom_site_label_D
    _geom_hbond_atom_site_label_H
    _geom_hbond_atom_site_label_A
    _geom_hbond_site_symmetry_A
    _geom_hbond_distance_DH
    _geom_hbond_distance_HA
    _geom_hbond_distance_DA
    _geom_hbond_angle_DHA
    _geom_hbond_publ_flag
    O1 H1O1 N1 . 0.89(3) 1.96(3) 2.636(2) 132(3) yes
    C14 H14A O2 4_565 0.97 2.54 3.156(3) 121.0 yes
    C22 H22A F1 3_766 0.9300 2.4400 3.351(3) 166.00 yes
    C25 H25A S1 4_666 0.93 2.78 3.545(3) 139.9 yes
_iucr_refine_instructions_details
;
TITL ofac2tpm in P2(1)/c (100K)
CELL 0.71073  11.1783  16.1033  15.2165  90.000  92.838  90.000
ZERR    4.00   0.0010   0.0014   0.0013   0.000   0.002   0.000
LATT  1
SYMM -X, 0.5+Y, 0.5-Z
SFAC C H N O F S
UNIT 136 104 8 8 8 4
SIZE 0.149 0.259 0.40
L.S. 10
BOND $H
FMAP 2 1 60
PLAN 20
ACTA
CONF
EQIV $1 x,1/2-y,-1/2+z
HTAB C14 O2_$1
EQIV $2 1+x,1/2-y,1/2+z
HTAB C25 S1_$2
WGHT      0.0842      0.2935
FVAR       0.49262
S1    6    0.640310    0.094638    0.284945    11.00000    0.04640    0.08224 =
         0.04803   -0.00161   -0.00635   -0.01910
F1    5    1.150431    0.494353    0.459611    11.00000    0.09175    0.06070 =
         0.09641    0.01734   -0.02069   -0.00430
F2    5    0.556988    0.256098    0.491419    11.00000    0.05897    0.07176 =
         0.10962    0.01495    0.01752    0.02488
O1    4    1.091279    0.066443    0.360836    11.00000    0.04664    0.03458 =
         0.05490   -0.00763    0.00226    0.00923
O2    4    0.823492    0.308128    0.527340    11.00000    0.04212    0.04724 =
         0.05450   -0.01443    0.00580    0.00718
N1    3    0.872933    0.121060    0.321173    11.00000    0.03868    0.03501 =
         0.02804    0.00084    0.00085   -0.00441
N2    3    1.082744    0.132702    0.497225    11.00000    0.03700    0.03942 =
         0.03423    0.00681   -0.00080    0.00333
C1    1    1.092712    0.275289    0.332156    11.00000    0.04315    0.03537 =
         0.02752   -0.00204    0.00573   -0.00495
C2    1    0.968661    0.264636    0.336428    11.00000    0.04345    0.02918 =
         0.02664    0.00202    0.00393   -0.00179
C3    1    0.893852    0.328171    0.310600    11.00000    0.05138    0.03695 =
         0.04142    0.00853    0.00385    0.00271
AFIX  43
H3A   2    0.811504    0.323339    0.315259    11.00000   -1.20000
AFIX   0
C4    1    0.944139    0.401611    0.276560    11.00000    0.07327    0.03541 =
         0.04919    0.01152    0.00164    0.00101
AFIX  43
H4A   2    0.893492    0.444697    0.258123    11.00000   -1.20000
AFIX   0
C5    1    1.063790    0.410760    0.270151    11.00000    0.07930    0.03667 =
         0.04671    0.00976    0.00462   -0.01306
AFIX  43
H5A   2    1.093219    0.459331    0.246179    11.00000   -1.20000
AFIX   0
C6    1    1.144566    0.348281    0.299018    11.00000    0.05708    0.04395 =
         0.03572    0.00089    0.00829   -0.01509
C7    1    1.270752    0.349713    0.300777    11.00000    0.06071    0.06784 =
         0.05587    0.00604    0.01066   -0.02639
AFIX  43
H7A   2    1.309528    0.395969    0.279172    11.00000   -1.20000
AFIX   0
C8    1    1.337012    0.284753    0.333463    11.00000    0.04104    0.08725 =
         0.06286   -0.00197    0.00975   -0.02059
AFIX  43
H8A   2    1.420087    0.287746    0.333315    11.00000   -1.20000
AFIX   0
C9    1    1.283379    0.212807    0.367660    11.00000    0.03842    0.06337 =
         0.05222    0.00055    0.00426   -0.00185
AFIX  43
H9A   2    1.330236    0.169246    0.390057    11.00000   -1.20000
AFIX   0
C10   1    1.160856    0.208750    0.367042    11.00000    0.03736    0.04384 =
         0.03154   -0.00251    0.00505   -0.00380
C11   1    1.076579    0.144146    0.400532    11.00000    0.03549    0.03189 =
         0.03158    0.00068    0.00171    0.00363
C12   1    0.944937    0.180133    0.376354    11.00000    0.03372    0.02699 =
         0.02701    0.00220    0.00135    0.00037
C13   1    0.847675    0.138790    0.227020    11.00000    0.05017    0.05120 =
         0.02917    0.00064   -0.00105   -0.00798
AFIX  23
H13A  2    0.863651    0.089904    0.192250    11.00000   -1.20000
H13B  2    0.898808    0.183449    0.208326    11.00000   -1.20000
AFIX   0
C14   1    0.717872    0.163484    0.213495    11.00000    0.05687    0.06930 =
         0.04444    0.00955   -0.01158   -0.00556
AFIX  23
H14A  2    0.690090    0.155901    0.152621    11.00000   -1.20000
H14B  2    0.706204    0.221024    0.229873    11.00000   -1.20000
AFIX   0
C15   1    0.764229    0.096994    0.366403    11.00000    0.04053    0.03915 =
         0.03439    0.00359    0.00203   -0.00671
AFIX  13
H15A  2    0.775496    0.041553    0.392052    11.00000   -1.20000
AFIX   0
C16   1    0.752849    0.160695    0.440200    11.00000    0.03580    0.03403 =
         0.03410    0.00524    0.00314    0.00192
AFIX  13
H16A  2    0.718377    0.211234    0.413500    11.00000   -1.20000
AFIX   0
C17   1    0.883874    0.179085    0.465853    11.00000    0.03409    0.03011 =
         0.02620    0.00390    0.00386   -0.00004
C18   1    0.958952    0.111769    0.516261    11.00000    0.04028    0.03757 =
         0.03195    0.00792    0.00277    0.00185
AFIX  23
H18A  2    0.947184    0.114419    0.578930    11.00000   -1.20000
H18B  2    0.937988    0.056618    0.494991    11.00000   -1.20000
AFIX   0
C19   1    1.118779    0.206476    0.549777    11.00000    0.03887    0.04738 =
         0.03069    0.00248   -0.00411    0.00245
AFIX  23
H19A  2    1.196724    0.224805    0.532196    11.00000   -1.20000
H19B  2    1.127048    0.190560    0.611258    11.00000   -1.20000
AFIX   0
C20   1    1.032182    0.278700    0.540766    11.00000    0.04043    0.04487 =
         0.02583   -0.00386    0.00108    0.00053
C21   1    0.904875    0.260475    0.513838    11.00000    0.03882    0.03936 =
         0.02694    0.00109    0.00405    0.00140
C22   1    1.062861    0.359281    0.546048    11.00000    0.04260    0.04532 =
         0.04041   -0.00701    0.00033    0.00049
AFIX  43
H22A  2    1.001768    0.397437    0.534045    11.00000   -1.20000
AFIX   0
C23   1    1.181850    0.393872    0.568612    11.00000    0.04520    0.04795 =
         0.04343   -0.01140    0.00118   -0.00605
C24   1    1.257519    0.362548    0.636326    11.00000    0.06101    0.07296 =
         0.05389   -0.00414   -0.01277   -0.01294
AFIX  43
H24A  2    1.234328    0.316129    0.667618    11.00000   -1.20000
AFIX   0
C25   1    1.366329    0.399667    0.657363    11.00000    0.06356    0.10376 =
         0.07389   -0.00361   -0.02361   -0.01859
AFIX  43
H25A  2    1.416543    0.377396    0.701880    11.00000   -1.20000
AFIX   0
C26   1    1.401045    0.468915    0.613364    11.00000    0.06263    0.10003 =
         0.09137   -0.00612   -0.01457   -0.03309
AFIX  43
H26A  2    1.474310    0.493737    0.628506    11.00000   -1.20000
AFIX   0
C27   1    1.328134    0.502141    0.546726    11.00000    0.07308    0.06842 =
         0.09521    0.00159    0.00432   -0.02810
AFIX  43
H27A  2    1.350935    0.549390    0.516648    11.00000   -1.20000
AFIX   0
C28   1    1.220840    0.463605    0.525895    11.00000    0.05542    0.05242 =
         0.06071   -0.00296   -0.00295   -0.00411
C29   1    0.673491    0.135160    0.513334    11.00000    0.03811    0.04695 =
         0.03991    0.00266    0.00712   -0.00176
C30   1    0.691168    0.062812    0.561160    11.00000    0.05691    0.05642 =
         0.06117    0.01486    0.02398    0.00159
AFIX  43
H30A  2    0.752873    0.027188    0.547144    11.00000   -1.20000
AFIX   0
C31   1    0.619075    0.041983    0.629636    11.00000    0.09882    0.07738 =
         0.08921    0.02745    0.05362    0.00176
AFIX  43
H31A  2    0.633175   -0.006607    0.661520    11.00000   -1.20000
AFIX   0
C32   1    0.527252    0.093570    0.649695    11.00000    0.10959    0.09053 =
         0.12530    0.01728    0.08468   -0.00129
AFIX  43
H32A  2    0.478763    0.079726    0.695418    11.00000   -1.20000
AFIX   0
C33   1    0.505744    0.165201    0.603475    11.00000    0.06721    0.08212 =
         0.11860   -0.00481    0.05362    0.00621
AFIX  43
H33A  2    0.442876    0.200054    0.616912    11.00000   -1.20000
AFIX   0
C34   1    0.579165    0.184498    0.536717    11.00000    0.04361    0.05553 =
         0.07180    0.00068    0.01482    0.00308
H1O1  2    1.021667    0.057118    0.330916    11.00000    0.11425
HKLF 4
REM  ofac2tpm in P2(1)/c (100K)
REM R1 =  0.0540 for   4714 Fo > 4sig(Fo)  and  0.1030 for all   7981 data
REM    374 parameters refined using      0 restraints
END
REM Highest difference peak  0.439,  deepest hole -0.365,  1-sigma level  0.049
Q1    1   0.6304  0.1579  0.2870  11.00000  0.05    0.44
Q2    1   0.7125  0.0989  0.3200  11.00000  0.05    0.29
Q3    1   1.0122  0.1634  0.3809  11.00000  0.05    0.27
Q4    1   1.1375  0.2434  0.3400  11.00000  0.05    0.26
Q5    1   0.8928  0.2198  0.4812  11.00000  0.05    0.24
Q6    1   0.8179  0.1770  0.4543  11.00000  0.05    0.23
Q7    1   1.1231  0.5088  0.5263  11.00000  0.05    0.23
Q8    1   1.0389  0.2776  0.3546  11.00000  0.05    0.23
Q9    1   1.0355  0.2616  0.3270  11.00000  0.05    0.23
Q10   1   0.9170  0.1855  0.4243  11.00000  0.05    0.22
Q11   1   1.1228  0.1809  0.3722  11.00000  0.05    0.22
Q12   1   0.7208  0.0984  0.1771  11.00000  0.05    0.22
Q13   1   0.3975  0.1978  0.5768  11.00000  0.05    0.20
Q14   1   1.1259  0.3829  0.5715  11.00000  0.05    0.18
Q15   1   0.9737  0.2640  0.5266  11.00000  0.05    0.18
Q16   1   1.2161  0.1986  0.3608  11.00000  0.05    0.17
Q17   1   0.7241  0.1517  0.4802  11.00000  0.05    0.17
Q18   1   1.2290  0.3663  0.5999  11.00000  0.05    0.17
Q19   1   0.9189  0.1575  0.3519  11.00000  0.05    0.17
Q20   1   1.2117  0.3520  0.3174  11.00000  0.05    0.17
;
