# Supplementary material for: 11-[(E)-2-Fluoro­benzyl­idene]-8-(2-fluoro­phen­yl)-14-hy­droxy-6-thia-3,13-diaza­hepta­cyclo­[13.7.1.19,13.02,9.02,14.03,7.019,23]tetra­cosa-1(22),15(23),16,18,20-pentaen-10-one
Source: Acta Crystallogr Sect E Struct Rep Online. 2012 Jun 13;68(Pt 7):o2094–5. doi: 10.1107/S1600536812025512 (PMC3393908; doi:10.1107/S1600536812025512)
Supplement: Supplementary file 2 [file e-68-o2094-Isup2.hkl]

# 
# h,k,l, Fc-squared, Fo-squared, sigma(Fo-squared) and status flag 
# 
data_I
_shelx_title ' ofac2tpm in P2(1)/c (100K)' 
_shelx_refln_list_code          4 
_shelx_F_calc_maximum      196.27 
_exptl_crystal_F_000      1176.00 
_reflns_d_resolution_high  0.7094 
 
loop_ 
 _symmetry_equiv_pos_as_xyz 
 'x, y, z' 
 '-x, y+1/2, -z+1/2' 
 '-x, -y, -z' 
 'x, -y-1/2, z-1/2' 
 
_cell_length_a    11.1783 
_cell_length_b    16.1033 
_cell_length_c    15.2165 
_cell_angle_alpha  90.000 
_cell_angle_beta   92.838 
_cell_angle_gamma  90.000 
 
_shelx_F_squared_multiplier     1.000 
 
loop_ 
 _refln_index_h 
 _refln_index_k 
 _refln_index_l 
 _refln_F_squared_calc 
 _refln_F_squared_meas 
 _refln_F_squared_sigma 
 _refln_observed_status 
   1   0   0    33402.60    31574.93    877.18 o 
   2   0   0       18.53       11.27      3.06 o 
   3   0   0      140.55      134.87     11.63 o 
   4   0   0    14576.96    14184.93    275.78 o 
   5   0   0     7217.69     7714.13    154.81 o 
   6   0   0      703.17      763.60     23.03 o 
   7   0   0      742.57      823.29     38.78 o 
   8   0   0        1.88        2.98      4.94 o 
   9   0   0       61.88       32.16     25.16 o 
  10   0   0      567.43      577.41     27.16 o 
  11   0   0       76.34      101.99     14.74 o 
  12   0   0       33.28       12.61      9.69 o 
  13   0   0       63.04       88.17     15.65 o 
  14   0   0        0.15      -13.15     13.15 o 
  15   0   0       68.64      110.33     28.63 o 
   1   1   0     1229.51     1079.57     18.78 o 
   2   1   0     2783.83     2989.53     38.26 o 
   3   1   0     1265.68     1316.05     21.53 o 
   5   1   0       59.11       76.51      5.44 o 
   6   1   0       12.39        3.73      3.31 o 
   7   1   0      263.43      296.45     10.65 o 
   8   1   0        1.78        3.10      2.72 o 
   9   1   0      318.81      316.12     14.66 o 
  10   1   0      316.72      276.18     14.96 o 
  11   1   0       14.49        4.85      6.55 o 
  12   1   0       23.69       45.69      9.07 o 
  13   1   0        8.93        0.29      8.56 o 
  14   1   0        1.58       -1.85      8.89 o 
  15   1   0       78.19       67.03     17.71 o 
   0   2   0    13133.42    14138.69    372.14 o 
   1   2   0     7505.81     7410.03     90.85 o 
   2   2   0     2483.84     2455.92     29.15 o 
   3   2   0     1840.86     1865.12     23.76 o 
   5   2   0     1288.96     1207.89     19.99 o 
   6   2   0      441.26      471.71     11.36 o 
   7   2   0     1492.23     1389.12     24.27 o 
   8   2   0      233.70      227.13     15.45 o 
   9   2   0        0.33       -0.50      4.47 o 
  10   2   0        0.81        0.72      4.60 o 
  11   2   0       56.36       66.02      9.15 o 
  12   2   0        2.07       -7.37      7.37 o 
  13   2   0      117.68      130.52     15.04 o 
  14   2   0       32.35       56.29     12.48 o 
  15   2   0       13.23        0.75     10.27 o 
   1   3   0     2439.40     2412.54     28.47 o 
   2   3   0     5446.31     5568.16     64.92 o 
   3   3   0     1594.38     1741.25     22.41 o 
   4   3   0     2010.47     2015.61     37.06 o 
   5   3   0     4709.57     4434.98     59.21 o 
   6   3   0       58.05       35.35      4.31 o 
   7   3   0      108.54      142.26      6.94 o 
   8   3   0        1.03        6.21      3.50 o 
   9   3   0     1674.47     1702.48     30.12 o 
  10   3   0      145.40      137.76     10.66 o 
  11   3   0       12.60        2.18     10.99 o 
  12   3   0        3.99        1.60      8.02 o 
  13   3   0       64.06       79.88     13.56 o 
  14   3   0        7.40       -1.36      7.34 o 
  15   3   0        1.38       -7.98      7.98 o 
   0   4   0    14961.08    15134.84    439.93 o 
   1   4   0     2818.92     2978.68     35.04 o 
   2   4   0      358.32      411.78      7.40 o 
   3   4   0      422.84      375.21      7.47 o 
   4   4   0        1.86        8.81      2.38 o 
   5   4   0     1217.78     1314.35     21.41 o 
   6   4   0      237.42      231.61      7.36 o 
   7   4   0     1614.97     1660.03     27.62 o 
   8   4   0      285.13      284.43     10.73 o 
   9   4   0      432.98      436.30     13.21 o 
  10   4   0      337.47      313.95     16.56 o 
  11   4   0        3.89       -3.65     12.08 o 
  12   4   0        4.31        1.84      7.47 o 
  13   4   0        4.63        0.44      7.05 o 
  14   4   0       42.69       59.16     11.73 o 
  15   4   0       12.39       15.28      9.40 o 
   1   5   0      712.98      798.48     12.48 o 
   2   5   0     2269.53     2312.62     28.80 o 
   3   5   0       34.87       26.64      3.29 o 
   4   5   0      109.87      108.12      5.49 o 
   5   5   0      839.17      862.14     24.45 o 
   6   5   0        9.81       10.20      3.02 o 
   7   5   0      118.42      130.53      6.74 o 
   8   5   0       32.04       31.02      4.59 o 
   9   5   0       26.03       29.13      4.88 o 
  10   5   0      195.22      182.87     10.61 o 
  11   5   0       54.71       55.63      8.92 o 
  12   5   0        2.21        2.20      6.19 o 
  13   5   0       23.18        9.71      7.41 o 
  14   5   0       22.05       31.42      9.38 o 
  15   5   0        8.20       10.39     10.13 o 
   0   6   0        4.26       10.82      4.91 o 
   1   6   0      324.68      293.80      8.08 o 
   2   6   0     5069.03     5222.97     66.41 o 
   3   6   0     3924.57     3902.90     66.18 o 
   4   6   0        0.77       -1.42      2.26 o 
   5   6   0      456.23      458.72     10.04 o 
   6   6   0        1.46       -2.66      2.66 o 
   7   6   0     1358.19     1235.04     25.13 o 
   8   6   0       17.38       15.31      4.02 o 
   9   6   0      338.26      336.53     10.98 o 
  10   6   0       57.03       64.31      7.41 o 
  11   6   0      235.17      238.72     14.71 o 
  12   6   0       84.05       88.61     10.61 o 
  13   6   0        4.65       10.54      7.20 o 
  14   6   0        2.31       -6.56      6.56 o 
  15   6   0       81.92      112.30     13.88 o 
   1   7   0        7.74       -1.36      1.69 o 
   2   7   0      533.91      537.39     15.11 o 
   3   7   0      464.14      348.27     11.39 o 
   4   7   0       17.79        8.55      2.78 o 
   5   7   0       11.46       16.60      3.44 o 
   6   7   0       32.08       37.82      4.62 o 
   7   7   0       19.70       24.23      4.55 o 
   8   7   0       59.74       68.12      6.11 o 
   9   7   0      579.19      582.01     17.76 o 
  10   7   0       99.51      129.53      9.42 o 
  11   7   0        1.53        0.89      5.14 o 
  12   7   0        0.89       -6.01      6.01 o 
  13   7   0       60.53       49.48      9.29 o 
  14   7   0       29.02       14.07      8.40 o 
   0   8   0      988.36      943.83     19.44 o 
   1   8   0      184.91      179.75      6.29 o 
   2   8   0      295.26      273.12      9.16 o 
   3   8   0       46.11       66.78      6.47 o 
   4   8   0        6.09        4.04      3.24 o 
   5   8   0        7.82        7.13      3.09 o 
   6   8   0        2.07        7.84      4.52 o 
   7   8   0        0.92        0.88      3.57 o 
   8   8   0       13.27       15.27      4.56 o 
   9   8   0        0.32       -0.04      4.27 o 
  10   8   0      223.21      223.38     12.09 o 
  11   8   0        0.86       -3.66      5.07 o 
  12   8   0        2.59       -1.30      6.72 o 
  13   8   0       36.91       53.07     10.11 o 
  14   8   0        0.40       -8.52      8.52 o 
   1   9   0      773.80      712.78     11.69 o 
   2   9   0       55.94       52.15      5.27 o 
   3   9   0        3.67        1.68      2.58 o 
   4   9   0       16.74       22.53      3.55 o 
   5   9   0      101.47      118.38      6.52 o 
   6   9   0      881.85      854.90     16.48 o 
   7   9   0      102.41       85.30      6.57 o 
   8   9   0       58.00       68.99      6.24 o 
   9   9   0        1.05        1.01      4.10 o 
  10   9   0      155.72      173.27     10.89 o 
  11   9   0       73.62       86.49      9.18 o 
  12   9   0        3.21        2.01      6.96 o 
  13   9   0       26.43       27.50     11.51 o 
  14   9   0       17.03       23.53     12.14 o 
   0  10   0      418.07      360.60      9.78 o 
   1  10   0        3.72        4.43      1.79 o 
   2  10   0       99.94      130.99      6.38 o 
   3  10   0        0.09        2.61      2.94 o 
   4  10   0      761.86      708.77     13.93 o 
   5  10   0      692.46      661.21     13.95 o 
   6  10   0     1295.41     1313.06     22.23 o 
   7  10   0       81.40       79.18      6.64 o 
   8  10   0       19.77       19.26      4.90 o 
   9  10   0       31.72       31.55      5.73 o 
  10  10   0       71.48       93.36      8.82 o 
  11  10   0        0.01        0.30      5.40 o 
  12  10   0       70.14       67.92     16.18 o 
  13  10   0       59.10       72.96     13.67 o 
  14  10   0        2.25        4.53     23.99 o 
   1  11   0      421.37      459.41     10.20 o 
   2  11   0      120.87      139.91      6.70 o 
   3  11   0       88.55       93.88      6.53 o 
   4  11   0      101.89      109.68      8.17 o 
   5  11   0        0.77        0.80      3.63 o 
   6  11   0      158.04      134.23      7.77 o 
   7  11   0       19.83       13.98      4.62 o 
   8  11   0        6.11        4.89      4.34 o 
   9  11   0        1.92       -0.93      6.53 o 
  10  11   0       21.60       28.06     10.55 o 
  11  11   0        0.27       16.04      8.91 o 
  12  11   0       11.74        2.83     30.18 o 
  13  11   0       25.66        6.64     14.01 o 
   0  12   0      247.70      244.00     14.76 o 
   1  12   0      150.79      154.11     10.28 o 
   2  12   0      103.32      129.19      9.74 o 
   3  12   0        5.05       13.59      4.67 o 
   4  12   0       18.64        2.28      4.52 o 
   5  12   0      107.87      110.02      8.26 o 
   6  12   0        0.22       -2.97      4.87 o 
   7  12   0       47.12       56.94      7.05 o 
   8  12   0       14.68       18.34      5.69 o 
   9  12   0       30.29       19.39      8.70 o 
  10  12   0       38.99       46.41     10.50 o 
  11  12   0       35.48       42.17     11.33 o 
  12  12   0        0.01      -12.12     12.12 o 
  13  12   0        7.43        3.19     19.17 o 
   1  13   0     1393.09     1415.42     35.48 o 
   2  13   0      482.66      486.23     16.02 o 
   3  13   0     1258.42     1223.99     23.69 o 
   4  13   0      658.11      670.87     16.83 o 
   5  13   0      894.86      919.91     20.48 o 
   6  13   0        0.47        8.04      5.34 o 
   7  13   0      188.20      167.20     12.20 o 
   8  13   0      154.66      133.61     11.61 o 
   9  13   0       27.77       59.23     11.21 o 
  10  13   0       20.72       24.89      9.89 o 
  11  13   0       16.94        7.95     10.21 o 
  12  13   0       40.30       73.31     17.28 o 
   0  14   0        0.53        8.13      8.29 o 
   1  14   0      168.34      177.62     11.68 o 
   2  14   0      176.68      200.98     23.55 o 
   3  14   0       20.87       13.18      6.25 o 
   4  14   0       24.67       34.08      9.47 o 
   5  14   0      565.61      590.06     18.80 o 
   6  14   0       51.93       47.37     10.08 o 
   7  14   0       36.73       29.29      7.87 o 
   8  14   0       24.32       19.46      7.57 o 
   9  14   0        2.41       13.68      9.38 o 
  10  14   0        1.70       -7.41     12.59 o 
  11  14   0        2.75       -9.36      9.36 o 
  12  14   0      110.07      125.26     21.00 o 
   1  15   0      634.63      569.09     18.56 o 
   2  15   0      835.46      875.74     27.99 o 
   3  15   0     1174.89     1060.45     26.43 o 
   4  15   0      156.23      152.96     14.43 o 
   5  15   0       43.10       51.29     10.46 o 
   6  15   0       54.15       78.92     13.26 o 
   7  15   0        0.22       -7.41      7.41 o 
   8  15   0       65.66       98.49     18.31 o 
   9  15   0        1.30       -5.91     10.61 o 
  10  15   0        0.06        6.27     12.27 o 
  11  15   0        5.94      -11.55     11.55 o 
   0  16   0       44.57       79.74     22.65 o 
   1  16   0       36.48       55.80     13.86 o 
   2  16   0       79.58       75.67     21.70 o 
   3  16   0       97.74      115.24     17.07 o 
   4  16   0      139.97      122.90     24.08 o 
   5  16   0       60.03       57.79     14.96 o 
   6  16   0        1.63       -9.72      9.72 o 
   7  16   0       65.95       80.52     15.95 o 
   8  16   0       71.88      110.45     17.22 o 
   9  16   0       37.21       24.43     19.49 o 
  10  16   0       31.05       17.83     16.32 o 
  11  16   0        4.60        0.02     17.20 o 
   1  17   0        5.19      -10.32     10.90 o 
   2  17   0        0.74        0.20     12.05 o 
   3  17   0        0.47       -9.85      9.85 o 
   4  17   0       88.46      103.29     17.00 o 
   5  17   0      133.01      136.64     18.99 o 
   6  17   0       60.67       44.68     22.09 o 
   7  17   0      169.55      156.29     20.88 o 
   8  17   0       29.56        8.36     18.42 o 
   9  17   0       18.83       -0.36     16.30 o 
  10  17   0       19.62       24.32     20.35 o 
   0  18   0        5.13        2.60     14.61 o 
   1  18   0       10.03       25.42     13.73 o 
   2  18   0        0.18       -4.39     10.28 o 
   3  18   0        7.08       -1.72     10.30 o 
   4  18   0        6.63       12.29     12.05 o 
   5  18   0        3.55       -0.82     11.66 o 
   6  18   0        1.55       -4.52     11.96 o 
   7  18   0       12.20       22.44     13.34 o 
   8  18   0       26.64       11.91     18.57 o 
   9  18   0        0.02       -6.64     17.85 o 
   1  19   0        3.30       -7.72     16.47 o 
   2  19   0       63.97       65.26     16.46 o 
   3  19   0        4.59        8.51     19.08 o 
   4  19   0       42.58       26.54     25.06 o 
   5  19   0       23.92        5.76     13.51 o 
   6  19   0       25.37       56.29     16.44 o 
   7  19   0       12.55        1.99     13.37 o 
   8  19   0       11.75       -8.95     18.35 o 
   0  20   0        6.16       -1.28     19.98 o 
   1  20   0       29.55       30.78     14.60 o 
   2  20   0       47.22       56.28     22.41 o 
   3  20   0        2.64       -7.72     12.23 o 
   4  20   0        7.49       24.75     23.32 o 
   5  20   0       29.82       28.26     15.62 o 
   6  20   0       10.78      -16.26     18.21 o 
   7  20   0        1.33      -13.36     13.36 o 
   1  21   0       10.18       -6.61     13.33 o 
   2  21   0       20.33       11.73     14.26 o 
   3  21   0       18.24      -20.43     27.56 o 
   4  21   0        8.13      -11.48     13.04 o 
   5  21   0       94.42      118.66     35.94 o 
   0  22   0       72.14       81.31     28.35 o 
   1  22   0       29.32       26.55     16.47 o 
   2  22   0       31.95       32.61     16.72 o 
   3  22   0       19.20       25.98     22.82 o 
 -15   1   1        0.38       -2.07      9.63 o 
 -14   1   1        3.14       -5.92      8.93 o 
 -13   1   1       84.86       96.82     11.48 o 
 -12   1   1       16.97        6.95      6.81 o 
 -11   1   1       84.36       70.63      9.34 o 
 -10   1   1       31.68       22.22      6.77 o 
  -9   1   1     1282.72      699.21    132.13 o 
  -8   1   1       39.78       60.22      7.10 o 
  -7   1   1      445.79      479.47     15.14 o 
  -6   1   1     1376.10     1444.55     36.23 o 
  -5   1   1     8529.83     8260.80    116.98 o 
  -4   1   1       48.50       45.93      4.27 o 
  -3   1   1       24.50       15.76      3.92 o 
  -2   1   1     6621.75     6546.10     80.89 o 
  -1   1   1     1066.53     1076.43     16.31 o 
   0   1   1     1185.18     1269.15     26.57 o 
   1   1   1     1329.79     1169.72     20.15 o 
   2   1   1     1342.36     1388.09     24.74 o 
   3   1   1     5329.72     4936.98     84.47 o 
   4   1   1       97.76       45.98     17.30 o 
   5   1   1      109.64      161.34      7.45 o 
   6   1   1      615.14      564.04     14.13 o 
   7   1   1      267.76      246.42     10.68 o 
   8   1   1       15.29        1.00      2.28 o 
   9   1   1      325.89      319.27     14.83 o 
  10   1   1        0.05       -0.69      6.06 o 
  11   1   1       28.07       29.46      7.74 o 
  12   1   1        8.54        0.06     16.51 o 
  13   1   1      109.16      167.97     16.48 o 
  14   1   1        1.36       10.97     12.48 o 
  15   1   1       15.90       26.09     15.06 o 
 -15   2   1       18.33       25.24     22.20 o 
 -14   2   1      226.41      233.35     20.96 o 
 -13   2   1       11.74       12.90     12.70 o 
 -12   2   1       10.80        1.55      6.64 o 
 -11   2   1      236.85      271.53     15.80 o 
 -10   2   1     1153.87     1146.90     27.99 o 
  -9   2   1      802.75      763.07     17.91 o 
  -8   2   1      214.71      196.93     11.11 o 
  -7   2   1      521.92      535.39     13.06 o 
  -6   2   1      659.46      721.36     14.92 o 
  -5   2   1        2.77        3.04      2.72 o 
  -4   2   1     2972.62     2990.50     45.01 o 
  -3   2   1     1850.73     1892.86     26.04 o 
  -2   2   1      395.20      397.38      6.68 o 
  -1   2   1    11401.62    11123.41    123.09 o 
   0   2   1     9364.21     9855.67    134.48 o 
   1   2   1    12040.31    11798.17    159.91 o 
   2   2   1    24001.14    24134.50    266.44 o 
   3   2   1       85.82       84.51      4.14 o 
   5   2   1     2129.69     2253.30     39.11 o 
   6   2   1      717.61      683.23     16.00 o 
   7   2   1       31.21       32.13      5.60 o 
   9   2   1      488.42      482.51     15.80 o 
  10   2   1        7.33        4.57      5.47 o 
  11   2   1      128.05      115.99     19.24 o 
  12   2   1       64.16       61.45     11.30 o 
  13   2   1        1.35        0.29      8.36 o 
  14   2   1        2.02       -1.27      9.11 o 
  15   2   1      141.07      185.33     24.70 o 
 -15   3   1        0.19       -7.46      8.11 o 
 -14   3   1        0.00       -4.71      9.08 o 
 -13   3   1       18.42       18.75      9.53 o 
 -12   3   1        0.32       -1.32      7.64 o 
 -11   3   1      268.04      239.16     17.10 o 
 -10   3   1        0.41       -3.79      4.51 o 
  -9   3   1      448.22      471.09     12.27 o 
  -8   3   1      319.27      308.06      9.80 o 
  -7   3   1      167.87      173.93      8.17 o 
  -6   3   1      508.29      506.20     10.60 o 
  -5   3   1     3388.94     3818.73     47.24 o 
  -4   3   1      159.20      160.79      8.69 o 
  -3   3   1      252.91      165.63      4.95 o 
  -2   3   1        3.92        0.27      1.78 o 
  -1   3   1     5777.57     5539.63     62.53 o 
   0   3   1    15308.05    15211.39    236.68 o 
   1   3   1     7010.84     7322.50     89.70 o 
   2   3   1      717.42      706.30     10.79 o 
   3   3   1      757.42      842.29     13.09 o 
   4   3   1     1412.05     1434.55     21.80 o 
   5   3   1       70.89       66.92      5.55 o 
   6   3   1        6.24       10.67      3.81 o 
   7   3   1      107.24       96.94      8.20 o 
   8   3   1       40.99       51.61      8.82 o 
   9   3   1        4.17        6.28      5.60 o 
  10   3   1       11.16        1.61      4.57 o 
  11   3   1      219.09      241.87     27.17 o 
  12   3   1       22.77       12.43      8.73 o 
  13   3   1       23.23       31.66      8.75 o 
  14   3   1       10.37        1.43      7.57 o 
  15   3   1        7.30      -10.19     11.09 o 
 -15   4   1       20.34       10.97      8.94 o 
 -14   4   1       18.89       20.01      8.53 o 
 -13   4   1       25.01       15.46      7.68 o 
 -12   4   1        7.25       -1.71      8.53 o 
 -11   4   1       10.61       -8.98      8.98 o 
 -10   4   1      150.04      178.65     11.76 o 
  -9   4   1      973.51      940.61     19.94 o 
  -8   4   1      378.08      380.57     21.62 o 
  -7   4   1     1250.95     1184.16     24.34 o 
  -6   4   1        0.79        6.65      3.26 o 
  -5   4   1     1524.49     1512.19     23.86 o 
  -4   4   1      212.98      189.19      5.56 o 
  -3   4   1      434.46      422.30      8.61 o 
  -2   4   1       24.74       21.24      2.24 o 
  -1   4   1     9640.97     9036.30    101.20 o 
   0   4   1      515.04      420.56     15.09 o 
   1   4   1     1700.56     1600.67     22.02 o 
   2   4   1       97.92       88.28      3.69 o 
   3   4   1      485.55      528.14      9.29 o 
   4   4   1     8331.92     8004.82    236.92 o 
   5   4   1      792.68      942.06     15.43 o 
   6   4   1      159.92      172.91      7.13 o 
   7   4   1       82.51       71.64      5.32 o 
   8   4   1      803.85      746.13     20.01 o 
   9   4   1      479.14      449.06     12.38 o 
  10   4   1       53.20       40.88      5.66 o 
  11   4   1      139.92      151.40     10.45 o 
  12   4   1       27.27       13.38      7.26 o 
  13   4   1       54.31       67.61      9.95 o 
  14   4   1       46.05       38.40      9.58 o 
  15   4   1        2.08       -2.78      7.94 o 
 -15   5   1        0.75       -2.41      8.30 o 
 -14   5   1        0.04       -5.20      7.51 o 
 -13   5   1        6.71       13.13      7.46 o 
 -12   5   1       62.78       66.20      9.53 o 
 -11   5   1        0.03        0.16      5.77 o 
 -10   5   1        5.09        5.44      7.48 o 
  -9   5   1      820.06      795.00     18.56 o 
  -8   5   1      101.47      100.42      6.42 o 
  -7   5   1      699.39      710.92     14.11 o 
  -6   5   1     1047.19      962.43     23.09 o 
  -5   5   1      947.63      861.37     15.93 o 
  -4   5   1      391.69      405.18     10.16 o 
  -3   5   1      107.53      112.38      4.88 o 
  -2   5   1      852.23      708.34     11.04 o 
  -1   5   1     2758.16     2968.36     35.42 o 
   0   5   1     5480.17     5413.90     75.50 o 
   1   5   1        3.11       -1.16      1.16 o 
   2   5   1     1075.83     1067.83     15.15 o 
   3   5   1      388.97      566.87     12.15 o 
   4   5   1        0.14        0.86      2.29 o 
   5   5   1      826.55      714.45     13.05 o 
   6   5   1       24.53       21.97      3.67 o 
   7   5   1       12.40       12.50      4.42 o 
   8   5   1      115.64      122.76      8.10 o 
   9   5   1      241.07      282.52     10.94 o 
  10   5   1       21.35       38.98      5.64 o 
  11   5   1        3.55        1.38      5.11 o 
  12   5   1        0.14       -0.30      6.63 o 
  13   5   1      103.91      136.05     13.15 o 
  14   5   1       41.43       43.88      9.99 o 
  15   5   1       50.66       67.04     11.84 o 
 -15   6   1       30.71       31.41     12.44 o 
 -14   6   1        5.16       -1.28      7.65 o 
 -13   6   1        0.75       -5.93      6.32 o 
 -12   6   1       62.80       37.88      8.49 o 
 -11   6   1       14.87        3.59      6.32 o 
 -10   6   1        0.11       -4.22      4.22 o 
  -9   6   1        2.47        5.10      4.52 o 
  -8   6   1       54.69       51.38      5.34 o 
  -7   6   1      473.93      470.12     11.31 o 
  -6   6   1      245.53      281.60      8.92 o 
  -5   6   1      400.03      425.61      9.53 o 
  -4   6   1      932.47      962.82     16.77 o 
  -3   6   1      512.01      620.99     11.85 o 
  -2   6   1     1514.26     1507.86     24.27 o 
  -1   6   1     2014.90     2250.92     30.36 o 
   0   6   1     2109.81     2179.56     31.90 o 
   1   6   1      802.63      829.64     12.80 o 
   2   6   1      488.22      486.94     10.14 o 
   3   6   1       65.74       65.62      6.66 o 
   4   6   1     2461.72     2689.85     34.83 o 
   5   6   1      217.24      256.76      7.55 o 
   6   6   1       45.65       56.91      7.13 o 
   7   6   1        4.83        7.30      3.57 o 
   8   6   1      780.49      749.39     15.82 o 
   9   6   1      382.25      410.36     11.98 o 
  10   6   1       65.67       72.77      6.78 o 
  11   6   1        1.85        1.51      6.02 o 
  12   6   1       13.54       -7.72      7.72 o 
  13   6   1        0.05       -4.93      6.92 o 
  14   6   1        3.82        1.38      7.69 o 
  15   6   1       55.37       89.12     12.35 o 
 -14   7   1        0.55       -5.75      9.30 o 
 -13   7   1        8.93        4.98      7.83 o 
 -12   7   1       18.47        6.33      7.03 o 
 -11   7   1       64.63       84.08      9.96 o 
 -10   7   1        1.19        3.69      4.93 o 
  -9   7   1      145.85      160.78      9.72 o 
  -8   7   1      568.84      542.13     13.08 o 
  -7   7   1      329.58      348.62     10.01 o 
  -6   7   1     1241.05     1092.32     18.40 o 
  -5   7   1      143.12      123.03      7.85 o 
  -4   7   1       25.23       25.65      3.30 o 
  -3   7   1       36.46       49.93      3.75 o 
  -2   7   1     5899.87     5779.47     67.65 o 
  -1   7   1      668.06      867.48     14.37 o 
   0   7   1      530.75      429.56      7.72 o 
   1   7   1       70.42       75.32      4.28 o 
   2   7   1        1.21       -1.80      1.80 o 
   3   7   1      854.06      995.71     17.08 o 
   4   7   1     1137.04     1295.30     19.66 o 
   5   7   1      191.17      250.50      8.02 o 
   6   7   1      363.35      334.27      9.41 o 
   7   7   1      471.31      431.76     11.29 o 
   8   7   1     1786.58     1727.66     27.69 o 
   9   7   1        1.47        3.24      3.95 o 
  10   7   1        5.39        6.00      5.18 o 
  11   7   1       15.72       15.24      5.85 o 
  12   7   1      122.86      123.05     11.84 o 
  13   7   1        0.00       -5.07      6.78 o 
  14   7   1       41.96       57.00     10.76 o 
 -14   8   1        0.83       -8.80      9.47 o 
 -13   8   1       10.85       17.50     10.33 o 
 -12   8   1       60.37       77.00     12.93 o 
 -11   8   1       70.78       75.58      9.49 o 
 -10   8   1        0.77       -4.56      4.56 o 
  -9   8   1        1.26       -4.21      4.79 o 
  -8   8   1     1092.05     1066.56     19.91 o 
  -7   8   1      193.98      216.10      8.83 o 
  -6   8   1       99.88       98.54      6.12 o 
  -5   8   1      229.52      233.66      8.01 o 
  -4   8   1     2432.92     2414.18     32.36 o 
  -3   8   1      165.02      205.77      7.26 o 
  -2   8   1      956.46     1192.07     21.62 o 
  -1   8   1        9.37        2.08      2.42 o 
   0   8   1      103.44       96.28      4.82 o 
   1   8   1     3958.20     4091.15     42.09 o 
   2   8   1     2049.19     2182.11     35.37 o 
   3   8   1       17.35       14.11      4.50 o 
   4   8   1       51.19       34.69      3.82 o 
   5   8   1       95.67       87.64      5.62 o 
   6   8   1     1428.38     1334.16     21.89 o 
   7   8   1      167.62      193.52      8.89 o 
   8   8   1      229.72      239.94     10.32 o 
   9   8   1       11.07       11.59      4.55 o 
  10   8   1       91.88       82.70      8.12 o 
  11   8   1      130.16      130.48     10.22 o 
  12   8   1        2.96       -3.27      6.61 o 
  13   8   1        1.97       -7.07      7.07 o 
  14   8   1       64.48       61.39     11.01 o 
 -14   9   1       36.88       21.23     12.98 o 
 -13   9   1       14.15        9.86     10.75 o 
 -12   9   1       16.12       12.85      9.23 o 
 -11   9   1        1.74       -1.99      7.59 o 
 -10   9   1        0.40       -3.31      4.62 o 
  -9   9   1       59.80       55.67      6.80 o 
  -8   9   1      513.41      537.53     13.45 o 
  -7   9   1      398.88      393.20     11.30 o 
  -6   9   1        7.34        8.48      3.76 o 
  -5   9   1      308.55      276.72      8.88 o 
  -4   9   1      200.10      234.72      7.68 o 
  -3   9   1      772.59      719.80     14.67 o 
  -2   9   1      110.08      124.13      5.57 o 
  -1   9   1       34.75       23.87      4.45 o 
   0   9   1     2643.77     2919.88     36.58 o 
   1   9   1      307.90      334.83      9.08 o 
   2   9   1      300.80      350.55     14.09 o 
   3   9   1     1230.17     1412.93     21.15 o 
   4   9   1       56.37       63.65      4.85 o 
   5   9   1      634.44      631.65     13.23 o 
   6   9   1       10.76       10.60      4.08 o 
   7   9   1      838.83      720.49     15.59 o 
   8   9   1     1130.30     1037.43     20.12 o 
   9   9   1        3.67        5.81      4.75 o 
  10   9   1       26.09       29.35      6.26 o 
  11   9   1        6.08       -1.42      5.63 o 
  12   9   1      103.70      111.08     11.81 o 
  13   9   1        0.70       -6.95      6.95 o 
  14   9   1        1.29        0.78     10.02 o 
 -14  10   1        1.86       -0.69     10.48 o 
 -13  10   1        0.19      -11.47     11.47 o 
 -12  10   1       15.67        8.20      9.31 o 
 -11  10   1       63.07       92.92     12.68 o 
 -10  10   1       13.80        6.33      6.60 o 
  -9  10   1      201.81      190.88     10.98 o 
  -8  10   1        6.27       -2.32      4.02 o 
  -7  10   1       62.07       70.19      6.19 o 
  -6  10   1      173.38      155.40      8.02 o 
  -5  10   1      169.53      171.92      8.71 o 
  -4  10   1        6.79        6.19      3.28 o 
  -3  10   1      299.84      302.58      8.46 o 
  -2  10   1       48.09       81.90      4.98 o 
  -1  10   1       90.77       99.77      5.73 o 
   0  10   1        1.64        3.66      2.05 o 
   1  10   1        5.84        5.42      1.87 o 
   2  10   1       18.75        9.93      2.66 o 
   3  10   1      961.10     1083.24     17.75 o 
   4  10   1        8.32        6.60      3.42 o 
   5  10   1       65.78       70.10      5.65 o 
   6  10   1      240.39      217.29      9.11 o 
   7  10   1      536.82      535.55     13.51 o 
   8  10   1       28.51       27.93      5.23 o 
   9  10   1       10.03       12.27      4.76 o 
  10  10   1       18.30       26.95      6.38 o 
  11  10   1        0.88        0.04      5.62 o 
  12  10   1        9.38        3.11      9.39 o 
  13  10   1       52.25       47.34     16.36 o 
  14  10   1        0.01      -13.72     13.72 o 
 -13  11   1      137.80      136.62     21.10 o 
 -12  11   1       30.32       44.71     27.38 o 
 -11  11   1      109.46      104.31     13.61 o 
 -10  11   1       78.53       90.14     10.27 o 
  -9  11   1      111.06      135.48     11.20 o 
  -8  11   1      100.01       90.79      7.25 o 
  -7  11   1        7.20        3.08      4.26 o 
  -6  11   1        0.60       -3.74      3.74 o 
  -5  11   1      350.77      345.68     10.25 o 
  -4  11   1     1162.56     1170.85     19.69 o 
  -3  11   1       52.83       46.94      5.23 o 
  -2  11   1       43.44       34.41      3.95 o 
  -1  11   1       63.75       70.20      5.48 o 
   0  11   1       40.88       41.17      3.81 o 
   1  11   1      248.41      225.26      7.02 o 
   2  11   1     1483.63     1489.71     23.94 o 
   3  11   1       30.63       30.63      3.90 o 
   4  11   1        7.93        5.29      3.52 o 
   5  11   1        0.04       -0.14      3.74 o 
   6  11   1     2229.71     2214.80     32.98 o 
   7  11   1       31.67       42.70      6.24 o 
   8  11   1       66.11       72.81      7.68 o 
   9  11   1        0.83       -0.74      5.01 o 
  10  11   1        0.06       -5.90      5.90 o 
  11  11   1       14.25        8.25      8.78 o 
  12  11   1       36.59       66.51     20.11 o 
  13  11   1        9.29        9.24     13.93 o 
 -13  12   1        0.39       -0.91     13.92 o 
 -12  12   1       62.85       60.05     16.56 o 
 -11  12   1        0.23      -10.47     10.47 o 
 -10  12   1       10.90        6.49      8.32 o 
  -9  12   1       22.52       19.63      8.94 o 
  -8  12   1      278.68      272.80     16.91 o 
  -7  12   1       58.24       52.47      8.75 o 
  -6  12   1       17.53       19.03      5.03 o 
  -5  12   1        7.06       -0.57      4.77 o 
  -4  12   1       33.34       32.17      4.54 o 
  -3  12   1      389.34      385.59     10.28 o 
  -2  12   1      510.56      561.63     15.51 o 
  -1  12   1      531.18      274.90     16.70 o 
   0  12   1      124.68      123.30      6.76 o 
   1  12   1        2.62       -3.22      3.22 o 
   2  12   1        6.60        3.06      3.05 o 
   3  12   1     1507.25     1477.73     26.50 o 
   4  12   1      135.37      106.59      8.05 o 
   5  12   1      520.21      488.06     14.31 o 
   6  12   1      248.66      284.86     12.34 o 
   7  12   1      247.72      244.65     12.23 o 
   8  12   1       56.25       62.82      7.63 o 
   9  12   1        5.03        4.15      5.80 o 
  10  12   1       18.08       19.93      9.37 o 
  11  12   1        5.44       13.07      9.65 o 
  12  12   1       13.24       10.81     13.40 o 
  13  12   1       24.16       20.39     14.76 o 
 -12  13   1       33.98       12.34     14.06 o 
 -11  13   1        0.04      -11.02     11.83 o 
 -10  13   1        1.63        4.50      8.60 o 
  -9  13   1        0.56       -7.23      7.23 o 
  -8  13   1        1.64       -2.08      6.53 o 
  -7  13   1       80.56       99.02     10.01 o 
  -6  13   1       14.51       11.94      6.75 o 
  -5  13   1        7.42        8.52      6.40 o 
  -4  13   1       38.85       37.59      6.78 o 
  -3  13   1      405.37      392.38     18.30 o 
  -2  13   1      848.07      883.49     27.05 o 
  -1  13   1       23.99        9.09      5.33 o 
   0  13   1      450.14      413.42     12.35 o 
   1  13   1      579.75      635.84     17.54 o 
   2  13   1      200.49      197.84      9.91 o 
   3  13   1        9.58        5.44      4.99 o 
   4  13   1      370.23      332.93     12.10 o 
   5  13   1      135.50      155.71      9.79 o 
   6  13   1       16.99        0.33      5.02 o 
   7  13   1       82.21      105.17      8.92 o 
   8  13   1        6.73        1.78      5.30 o 
   9  13   1        0.35        4.93      6.85 o 
  10  13   1       71.41       60.92     11.80 o 
  11  13   1      120.38      125.97     17.79 o 
  12  13   1       21.48        4.87     13.18 o 
 -12  14   1        0.10      -17.85     17.93 o 
 -11  14   1       35.13       32.04     20.92 o 
 -10  14   1       41.56       42.75     45.59 o 
  -9  14   1        0.00       24.48     15.57 o 
  -8  14   1       62.87       70.88     14.29 o 
  -7  14   1        7.34        1.70     10.76 o 
  -6  14   1        1.85        2.54      7.51 o 
  -5  14   1      169.96      158.22     14.40 o 
  -4  14   1       82.99       63.12     10.17 o 
  -3  14   1      375.82      397.99     22.92 o 
  -2  14   1      817.50      848.37     37.90 o 
  -1  14   1     1180.86     1293.18     30.81 o 
   0  14   1      235.06      261.76     13.71 o 
   1  14   1      272.04      280.14     25.38 o 
   2  14   1       12.69       20.87      6.32 o 
   3  14   1       95.81      104.23     12.37 o 
   4  14   1       34.46       32.32      7.19 o 
   5  14   1       23.91       14.60      5.83 o 
   6  14   1       57.44       81.38      8.17 o 
   7  14   1       76.93       84.43     11.77 o 
   8  14   1        4.15       -1.71      6.73 o 
   9  14   1       91.03       89.82     16.94 o 
  10  14   1      102.12       97.32     13.88 o 
  11  14   1        0.01       -4.99     12.39 o 
  12  14   1        0.75      -13.71     17.20 o 
 -11  15   1       60.68       54.78     23.65 o 
 -10  15   1      280.55      303.98     26.24 o 
  -9  15   1       68.01       80.45     16.22 o 
  -8  15   1        0.04      -13.37     14.54 o 
  -7  15   1       63.57       54.13     11.57 o 
  -6  15   1       51.27       64.49     11.28 o 
  -5  15   1      113.33      113.05     12.99 o 
  -4  15   1      389.75      415.74     19.50 o 
  -3  15   1       70.11       86.71     11.50 o 
  -2  15   1      222.50      246.91     16.94 o 
  -1  15   1        1.65       11.96      7.56 o 
   0  15   1      163.87      176.80     14.38 o 
   1  15   1      417.95      407.97     19.48 o 
   2  15   1        1.43        7.51     10.08 o 
   3  15   1        0.07       -2.12      6.74 o 
   4  15   1        7.63        1.83      7.25 o 
   5  15   1       58.00       39.75      8.98 o 
   6  15   1       30.61       37.61     12.62 o 
   7  15   1       47.25       46.08     16.38 o 
   8  15   1      220.23      257.57     23.03 o 
   9  15   1        5.80      -13.13     13.13 o 
  10  15   1        3.31       20.95     16.22 o 
  11  15   1        0.06       -9.88     15.84 o 
 -11  16   1       22.10       -3.90     19.85 o 
 -10  16   1        1.03      -11.40     11.68 o 
  -9  16   1        0.25       -9.74     14.23 o 
  -8  16   1        6.47        3.48     11.78 o 
  -7  16   1       14.22       16.22     12.37 o 
  -6  16   1        8.58        5.22     10.56 o 
  -5  16   1        2.03       -4.78      8.00 o 
  -4  16   1       16.31       22.63     13.56 o 
  -3  16   1       14.34       13.59      9.09 o 
  -2  16   1      350.26      381.98     20.17 o 
  -1  16   1      287.91      265.56     25.32 o 
   0  16   1       61.62       67.12     10.79 o 
   1  16   1        3.81        7.40      7.97 o 
   2  16   1       54.25       85.97     15.11 o 
   3  16   1       30.04       41.01     13.10 o 
   4  16   1        2.71       -2.71     10.81 o 
   5  16   1       25.19       20.39     12.06 o 
   6  16   1        0.69       -7.99     10.30 o 
   7  16   1        1.02      -10.04     10.04 o 
   8  16   1        5.09        7.18     11.72 o 
   9  16   1        0.09       17.20     16.25 o 
  10  16   1        7.47      -12.09     15.39 o 
  11  16   1        0.12       -9.68     16.14 o 
 -10  17   1       11.24       -2.99     16.77 o 
  -9  17   1       42.33       -0.13     17.16 o 
  -8  17   1        0.38        5.70     17.87 o 
  -7  17   1        6.91        7.96     11.25 o 
  -6  17   1       31.52       41.50     13.70 o 
  -5  17   1        3.55       -4.75     10.62 o 
  -4  17   1        1.34        6.10     11.78 o 
  -3  17   1       11.26        1.70     11.29 o 
  -2  17   1       31.83       19.19     15.51 o 
  -1  17   1       11.72       22.67     12.32 o 
   0  17   1        1.55       19.28     19.73 o 
   1  17   1       52.76       72.32     15.34 o 
   2  17   1        1.19       -4.73     11.36 o 
   3  17   1        9.76       18.89     11.45 o 
   4  17   1       40.83       82.09     15.75 o 
   5  17   1        1.23       14.77     12.32 o 
   6  17   1        0.01        2.42     11.46 o 
   7  17   1        0.05      -11.17     11.17 o 
   8  17   1       16.05       12.52     20.42 o 
   9  17   1        0.00      -15.54     15.54 o 
  10  17   1        2.10      -15.20     15.20 o 
  -9  18   1        2.19        2.87     18.19 o 
  -8  18   1       30.05       38.50     22.62 o 
  -7  18   1        2.47       -1.36     13.19 o 
  -6  18   1        4.59        2.59     15.69 o 
  -5  18   1        3.29        2.58     12.86 o 
  -4  18   1       30.71       26.55     12.98 o 
  -3  18   1       57.76       47.40     14.26 o 
  -2  18   1       21.10        3.93     12.33 o 
  -1  18   1       86.50      103.31     18.03 o 
   0  18   1        1.11      -10.67     10.67 o 
   1  18   1       28.05       23.21     12.52 o 
   2  18   1       71.30      102.71     17.86 o 
   3  18   1        0.14       -9.58      9.58 o 
   4  18   1        7.75       11.08     15.46 o 
   5  18   1      189.69      206.59     22.86 o 
   6  18   1       82.78       57.72     15.82 o 
   7  18   1        5.83      -11.94     11.94 o 
   8  18   1        1.89       -5.23     12.61 o 
   9  18   1        0.06      -10.68     17.07 o 
  -8  19   1       14.17       -7.08     17.94 o 
  -7  19   1        8.28       15.32     20.73 o 
  -6  19   1       10.45        2.58     14.83 o 
  -5  19   1       17.92       19.76     14.80 o 
  -4  19   1       26.21       44.86     15.66 o 
  -3  19   1       24.30       12.16     13.84 o 
  -2  19   1       40.05       13.17     20.95 o 
  -1  19   1        2.48      -15.74     17.27 o 
   0  19   1        2.61       -3.23     12.76 o 
   1  19   1        0.00       -8.24     12.25 o 
   2  19   1        8.19       -9.95     10.84 o 
   3  19   1        8.38       -5.88     25.26 o 
   4  19   1       54.03       78.66     17.86 o 
   5  19   1        1.85       15.09     13.20 o 
   6  19   1        8.46      -12.22     12.22 o 
   7  19   1       21.54       24.94     15.37 o 
   8  19   1       12.75      -14.38     17.41 o 
  -7  20   1        0.90      -15.86     15.86 o 
  -6  20   1       25.72       50.64     34.68 o 
  -5  20   1        3.23       12.88     15.56 o 
  -4  20   1        3.75       -8.02     19.42 o 
  -3  20   1        0.10        2.25     14.13 o 
  -2  20   1        1.93        2.03     13.47 o 
  -1  20   1        5.23        8.61     38.87 o 
   0  20   1        3.69        8.23     13.04 o 
   1  20   1       12.27       14.93     14.04 o 
   2  20   1       39.58       45.34     16.51 o 
   3  20   1        4.23       -7.19     12.27 o 
   4  20   1        7.89       -5.46     12.33 o 
   5  20   1        8.41        3.51     13.50 o 
   6  20   1        0.08       15.30     15.05 o 
   7  20   1       18.80       54.63     25.92 o 
  -5  21   1        3.06      -11.10     14.27 o 
  -4  21   1        1.85       -5.75     14.92 o 
  -3  21   1        5.28       20.90     27.29 o 
  -2  21   1        2.74       -7.73     12.91 o 
  -1  21   1        5.85       -1.90     13.96 o 
   0  21   1       60.33       64.09     18.15 o 
   1  21   1       56.96       65.35     31.61 o 
   2  21   1        0.01      -13.44     13.44 o 
   3  21   1       15.87        4.06     14.57 o 
   4  21   1       11.05      -12.41     12.41 o 
   5  21   1       21.65       16.17     23.25 o 
  -3  22   1        7.34       -3.01     21.78 o 
  -2  22   1        4.63      -10.62     20.85 o 
  -1  22   1        0.65       -6.55     13.85 o 
   0  22   1        3.16       11.98     16.03 o 
   1  22   1       10.10       -5.73     14.93 o 
   2  22   1        9.21      -10.48     24.01 o 
   3  22   1       13.35        8.04     24.97 o 
 -15   0   2      180.46      206.66     24.26 o 
 -14   0   2      414.03      562.44     32.91 o 
 -13   0   2       51.13       56.84     30.39 o 
 -12   0   2      187.80      166.80     19.37 o 
 -11   0   2       54.69       73.93     13.94 o 
 -10   0   2     1384.26     1260.96     52.84 o 
  -9   0   2     2468.62     2293.73     96.72 o 
  -7   0   2       61.58       82.48     14.97 o 
  -5   0   2     1965.58     2168.55     48.45 o 
  -4   0   2      213.90      194.43      7.67 o 
  -3   0   2     5724.62     5458.94    111.77 o 
  -2   0   2      474.36      563.43     15.29 o 
  -1   0   2     1852.33     1940.88     39.85 o 
   0   0   2     9174.13     9311.86    144.83 o 
   1   0   2     1686.04     1345.78     22.82 o 
   2   0   2     1414.04     1470.48     32.67 o 
   3   0   2     2623.57     2269.39     51.06 o 
   4   0   2     2038.46     1984.36     45.16 o 
   5   0   2      122.76      192.05      8.79 o 
   6   0   2     5119.00     5267.02     91.45 o 
   7   0   2      988.50     1027.31     33.82 o 
   8   0   2     1502.29     1251.03    180.75 o 
   9   0   2      392.58      369.13     20.53 o 
  10   0   2       40.56       15.20      9.58 o 
  11   0   2      401.16      411.48     38.72 o 
  12   0   2       66.43      107.33     23.88 o 
  13   0   2       54.15       24.96     18.40 o 
  14   0   2       41.98       51.52     22.88 o 
  15   0   2      135.33      191.90     34.86 o 
 -15   1   2       10.94       19.70     11.16 o 
 -14   1   2        5.87       12.71      8.17 o 
 -13   1   2       50.56       47.77     13.56 o 
 -12   1   2        0.66       -1.12      6.46 o 
 -11   1   2      209.96      220.85     14.46 o 
 -10   1   2      374.10      381.35     15.97 o 
  -9   1   2      493.47      531.81     17.41 o 
  -8   1   2        4.01       -0.62      3.31 o 
  -7   1   2      149.26      119.45      6.82 o 
  -6   1   2       94.87      116.26      6.10 o 
  -5   1   2     2653.14     2669.19     37.68 o 
  -4   1   2      150.14      114.05      5.13 o 
  -3   1   2     1441.58     1628.99     20.77 o 
  -2   1   2      752.33      796.14     13.49 o 
  -1   1   2     5443.52     5343.51     66.39 o 
   0   1   2     7697.12     7838.39    106.70 o 
   1   1   2    18043.71    17576.47    467.62 o 
   2   1   2     4618.46     4366.31     61.69 o 
   3   1   2      420.07      403.37      9.55 o 
   4   1   2     5421.20     5617.92     92.86 o 
   5   1   2      169.13      219.03      9.00 o 
   6   1   2     2459.53     2596.42     38.36 o 
   7   1   2        0.88        3.58      3.65 o 
   8   1   2        1.83        3.92      2.60 o 
   9   1   2      106.08       97.49      8.98 o 
  10   1   2        4.83        4.29      8.61 o 
  11   1   2       27.79       19.21     10.30 o 
  12   1   2        7.09       17.46      9.00 o 
  13   1   2      160.76      169.21     20.63 o 
  14   1   2        4.41       -4.57     20.42 o 
  15   1   2       30.67       42.00     12.48 o 
 -15   2   2      105.44      117.30     16.18 o 
 -14   2   2        5.53        1.85      8.98 o 
 -13   2   2       76.01       94.39     18.73 o 
 -12   2   2        1.31       -6.44      6.44 o 
 -11   2   2      402.84      413.28     18.72 o 
 -10   2   2       20.32        2.39      7.12 o 
  -9   2   2      322.89      341.03     12.13 o 
  -8   2   2        0.12        4.30      2.27 o 
  -7   2   2       81.37       79.85      5.28 o 
  -6   2   2      537.15      480.45     10.50 o 
  -5   2   2     1304.64     1427.12     25.37 o 
  -4   2   2        5.24        9.72      3.32 o 
  -3   2   2      399.55      367.91      7.34 o 
  -2   2   2    22283.36    21380.46    260.00 o 
  -1   2   2     2175.98     2078.55     26.96 o 
   0   2   2     1861.04     1887.01     32.45 o 
   1   2   2     1227.82     1235.67     18.96 o 
   2   2   2      791.58      797.12     12.40 o 
   3   2   2     2877.53     2971.19     43.99 o 
   5   2   2      439.53      573.14     15.66 o 
   6   2   2      718.22      848.40     21.33 o 
   7   2   2       66.71       55.67      6.25 o 
   8   2   2       46.76       43.15      7.30 o 
   9   2   2        0.52       -5.51      5.51 o 
  10   2   2      175.48      156.54     11.25 o 
  11   2   2        4.49       13.10      7.94 o 
  12   2   2        0.16       -3.70      7.54 o 
  13   2   2       26.99       32.34     10.46 o 
  14   2   2        0.10       -4.81      8.43 o 
  15   2   2       11.22       15.16     11.13 o 
 -15   3   2       19.38        4.75     10.35 o 
 -14   3   2       43.84       47.21     12.49 o 
 -13   3   2       23.38       13.55      8.88 o 
 -12   3   2      115.90      145.38     12.97 o 
 -11   3   2      134.45      119.97     11.54 o 
 -10   3   2      363.91      367.29     16.74 o 
  -9   3   2      216.08      224.84     10.52 o 
  -8   3   2      238.65      229.60      9.41 o 
  -7   3   2      703.10      696.71     13.38 o 
  -6   3   2      725.30      882.08     14.94 o 
  -5   3   2     1223.54     1234.61     18.32 o 
  -4   3   2     4840.32     4843.63     70.35 o 
  -3   3   2     1393.51     1424.82     20.70 o 
  -2   3   2        0.69       10.99      1.68 o 
  -1   3   2    17234.21    17717.79    216.07 o 
   0   3   2     3155.94     3276.54     47.27 o 
   1   3   2      110.52      109.32      5.77 o 
   2   3   2        7.96        1.23      2.10 o 
   3   3   2     5722.35     5588.34     71.70 o 
   4   3   2      845.90      973.91     18.29 o 
   5   3   2      150.54      124.57      6.24 o 
   6   3   2      481.07      460.14     12.02 o 
   7   3   2       14.67       14.07      3.61 o 
   8   3   2     1870.03     1869.11     40.98 o 
   9   3   2      248.25      261.32     13.60 o 
  10   3   2      222.67      247.89     12.20 o 
  11   3   2      164.81      175.37     11.10 o 
  12   3   2      109.00       96.63     10.74 o 
  13   3   2       45.45       42.17     11.53 o 
  14   3   2        1.07        6.62      7.70 o 
  15   3   2       37.19       33.44     11.43 o 
 -15   4   2        1.51       -8.05      8.05 o 
 -14   4   2       33.64       30.95      9.35 o 
 -13   4   2        0.80       -7.87      7.87 o 
 -12   4   2      256.52      302.42     20.56 o 
 -11   4   2      187.01      236.57     17.34 o 
 -10   4   2       24.89       22.23      8.09 o 
  -9   4   2        7.04       -0.81      5.05 o 
  -8   4   2      900.82      871.05     28.00 o 
  -7   4   2     2086.95     2065.38     29.66 o 
  -6   4   2       25.34       20.75      3.32 o 
  -5   4   2     1210.12     1311.11     19.48 o 
  -4   4   2     1290.96     1162.16     18.74 o 
  -3   4   2      792.09      785.45     12.90 o 
  -2   4   2     1620.22     1596.92     20.44 o 
  -1   4   2     8939.78     9279.51    103.94 o 
   0   4   2    16448.79    16328.87    199.34 o 
   1   4   2     1600.65     1516.39     46.12 o 
   2   4   2      204.87      166.37      6.51 o 
   3   4   2     2867.75     2721.91     41.17 o 
   4   4   2     3355.67     3356.75     45.55 o 
   5   4   2      511.70      521.04     10.66 o 
   6   4   2      273.20      240.93     10.17 o 
   7   4   2        0.60        0.24      3.05 o 
   8   4   2      217.52      253.69      9.91 o 
   9   4   2      210.87      238.46     10.50 o 
  10   4   2      435.05      419.83     12.79 o 
  11   4   2        0.17        2.40      4.92 o 
  12   4   2       54.28       50.58      9.06 o 
  13   4   2       13.91       10.84      8.10 o 
  14   4   2       44.13       78.42     11.58 o 
  15   4   2       35.42       33.26     11.98 o 
 -15   5   2       28.23       37.80     14.81 o 
 -14   5   2       28.94       26.37      9.02 o 
 -13   5   2        0.07        2.28      6.97 o 
 -12   5   2       32.47       24.09      7.67 o 
 -11   5   2       67.69       55.73      8.48 o 
 -10   5   2      277.44      228.79     19.84 o 
  -9   5   2      489.25      404.64     14.57 o 
  -8   5   2       61.79       69.13      9.11 o 
  -7   5   2        0.84        4.37      2.61 o 
  -6   5   2     1350.06     1338.71     20.46 o 
  -5   5   2      745.18      724.58     12.72 o 
  -4   5   2        5.52        7.47      2.39 o 
  -3   5   2     4241.64     4612.29     54.48 o 
  -2   5   2      324.94      264.19      6.27 o 
  -1   5   2       13.58       17.09      2.44 o 
   0   5   2       35.20       27.24      2.56 o 
   1   5   2       47.94       76.04      6.19 o 
   2   5   2     1543.42     1623.60     25.41 o 
   3   5   2     4285.60     4537.49     54.15 o 
   4   5   2     1878.64     2150.74     28.68 o 
   5   5   2       53.10       35.00      3.71 o 
   6   5   2      233.35      232.88      8.32 o 
   7   5   2      120.09      101.47      6.30 o 
   8   5   2      371.50      401.47     11.39 o 
   9   5   2      598.27      560.59     14.23 o 
  10   5   2      314.73      291.89     11.98 o 
  11   5   2       33.79       37.85      6.66 o 
  12   5   2       12.69        8.43      6.85 o 
  13   5   2       35.13       31.07      8.66 o 
  14   5   2       50.90       34.44      9.80 o 
  15   5   2        0.29        8.74      9.98 o 
 -15   6   2       19.79       18.02     12.18 o 
 -14   6   2        0.28        0.16      9.63 o 
 -13   6   2        0.01       -4.57      6.99 o 
 -12   6   2        8.33       11.87      6.89 o 
 -11   6   2        2.44       -5.60      5.60 o 
 -10   6   2      115.27      138.89     11.57 o 
  -9   6   2      158.10      179.63      9.95 o 
  -8   6   2       14.67       13.71      3.97 o 
  -7   6   2     2753.67     2642.14     36.26 o 
  -6   6   2       22.87       21.76      4.21 o 
  -5   6   2      663.31      577.35     16.22 o 
  -4   6   2      107.30       67.29      5.11 o 
  -3   6   2     1753.18     1863.42     24.74 o 
  -2   6   2      508.64      557.47     10.36 o 
  -1   6   2        0.13        2.45      1.70 o 
   0   6   2     4641.39     4674.44     59.83 o 
   1   6   2      451.84      380.79     10.34 o 
   2   6   2      515.97      544.62     11.30 o 
   3   6   2       19.50       22.89      2.94 o 
   4   6   2     4760.73     4611.66     56.14 o 
   5   6   2      253.01      317.48      8.53 o 
   6   6   2      856.87      801.75     15.16 o 
   7   6   2      425.92      387.68     10.66 o 
   8   6   2      514.81      496.90     12.91 o 
   9   6   2      213.94      186.56      9.55 o 
  10   6   2      179.15      196.41     10.18 o 
  11   6   2       11.48       10.05      5.58 o 
  12   6   2       59.35       62.82      9.75 o 
  13   6   2       43.49       50.15      9.79 o 
  14   6   2       38.95       39.92      9.90 o 
  15   6   2       22.20       31.86     10.51 o 
 -14   7   2        2.15        5.00      9.82 o 
 -13   7   2        2.74       -7.92      7.92 o 
 -12   7   2        1.09       -4.93      6.46 o 
 -11   7   2       39.70       42.50     11.34 o 
 -10   7   2       20.69       30.06      6.68 o 
  -9   7   2      208.39      205.04     10.68 o 
  -8   7   2      533.17      502.79     12.55 o 
  -7   7   2        1.01        1.18      3.39 o 
  -6   7   2      172.41      152.56      7.01 o 
  -5   7   2      347.22      340.56      9.59 o 
  -4   7   2      124.54      150.35      5.94 o 
  -3   7   2      105.64       81.31      5.00 o 
  -2   7   2        6.31       27.68      2.83 o 
  -1   7   2       35.39       29.92      3.12 o 
   0   7   2      253.65      206.31      5.87 o 
   1   7   2     3699.39     4030.06     55.71 o 
   2   7   2        0.47       -1.40      1.76 o 
   3   7   2      105.53      117.24      5.83 o 
   4   7   2        0.70       -1.31      2.33 o 
   5   7   2     1943.78     1990.86     28.36 o 
   6   7   2      381.64      367.70     13.24 o 
   7   7   2        1.34        8.91      3.95 o 
   8   7   2       18.56       31.71      5.36 o 
   9   7   2       34.47       43.52      5.73 o 
  10   7   2       87.92       94.28      7.60 o 
  11   7   2        0.20        0.15      5.38 o 
  12   7   2       17.59       20.54     10.79 o 
  13   7   2        0.88       -6.02      7.31 o 
  14   7   2       17.71       32.65      9.41 o 
 -14   8   2       15.67       10.97     10.37 o 
 -13   8   2       50.57       48.43     12.30 o 
 -12   8   2       56.84       44.92     11.09 o 
 -11   8   2       76.17       68.16     15.04 o 
 -10   8   2       36.99       30.42      6.08 o 
  -9   8   2       15.79       18.20      7.12 o 
  -8   8   2      255.86      254.05      9.98 o 
  -7   8   2      136.79      123.67      7.16 o 
  -6   8   2       63.39       73.27      5.53 o 
  -5   8   2      534.45      570.41     11.96 o 
  -4   8   2        1.79        7.04      2.81 o 
  -3   8   2      349.62      332.78      8.07 o 
  -2   8   2       60.51       43.23      3.46 o 
  -1   8   2     1270.63     1390.21     21.68 o 
   0   8   2      631.51      641.13     14.22 o 
   1   8   2      234.38      285.28      8.04 o 
   2   8   2     1771.01     1732.79     25.55 o 
   3   8   2      452.15      443.20     10.94 o 
   4   8   2       11.66       20.94      3.37 o 
   5   8   2      345.01      321.26      9.18 o 
   6   8   2       34.15       43.99      4.80 o 
   7   8   2      365.09      365.85     10.98 o 
   8   8   2      680.33      652.15     15.90 o 
   9   8   2       52.94       43.60      5.73 o 
  10   8   2        0.03       -4.14      4.14 o 
  11   8   2        3.06        2.28      5.73 o 
  12   8   2       18.35       12.42      6.67 o 
  13   8   2        0.30       -6.60      6.60 o 
  14   8   2       10.76        3.20      8.37 o 
 -14   9   2        0.01       -6.51      9.70 o 
 -13   9   2        0.03       -9.04      9.04 o 
 -12   9   2       90.49       95.27     14.66 o 
 -11   9   2        0.17        2.71      7.51 o 
 -10   9   2        3.06       -2.56      5.55 o 
  -9   9   2      125.46      139.76      9.44 o 
  -8   9   2      156.44      165.33      8.68 o 
  -7   9   2      256.50      252.27      9.63 o 
  -6   9   2      388.77      396.98     10.74 o 
  -5   9   2       19.00       20.88      3.87 o 
  -4   9   2        9.87        5.40      3.18 o 
  -3   9   2      237.63      223.74      8.05 o 
  -2   9   2     3465.76     3494.52     43.64 o 
  -1   9   2       22.48       27.27      3.45 o 
   0   9   2      355.42      361.95     12.74 o 
   1   9   2        1.41        1.85      3.35 o 
   2   9   2     1285.48     1344.44     23.57 o 
   3   9   2      565.37      578.46     11.95 o 
   4   9   2       77.33       83.65      5.36 o 
   5   9   2       76.17       73.65      5.46 o 
   6   9   2        0.00        1.26      3.57 o 
   7   9   2       96.21      118.64      7.56 o 
   8   9   2      213.21      228.79     10.37 o 
   9   9   2      320.32      332.11     12.42 o 
  10   9   2       62.87       71.75      7.25 o 
  11   9   2        1.59       -0.50      5.46 o 
  12   9   2       54.12       64.45     11.07 o 
  13   9   2        2.79        9.53     12.20 o 
  14   9   2        0.41       -3.71      9.84 o 
 -14  10   2        8.95       -4.69     10.85 o 
 -13  10   2       99.43       93.44     14.69 o 
 -12  10   2        0.60       -8.42      8.42 o 
 -11  10   2       19.16       32.35     10.02 o 
 -10  10   2        1.79        1.31      6.19 o 
  -9  10   2       89.87       82.69      9.26 o 
  -8  10   2      114.07      119.93     10.07 o 
  -7  10   2      483.80      527.57     13.84 o 
  -6  10   2      755.66      791.31     16.00 o 
  -5  10   2        0.63       -2.67      3.70 o 
  -4  10   2      318.77      312.54      8.92 o 
  -3  10   2      364.21      392.19     10.75 o 
  -2  10   2      539.70      528.17     13.93 o 
  -1  10   2     1890.40     1973.85     29.90 o 
   0  10   2      162.48      175.13      5.58 o 
   1  10   2       82.55       68.51      4.63 o 
   2  10   2      303.66      289.24      8.34 o 
   3  10   2     2312.22     2436.89     35.60 o 
   4  10   2      308.81      337.13      9.21 o 
   5  10   2      394.88      385.84     11.22 o 
   6  10   2      190.77      210.97      9.05 o 
   7  10   2     1964.96     1907.67     30.04 o 
   8  10   2      261.32      276.08     11.10 o 
   9  10   2      110.24      122.75      8.55 o 
  10  10   2       73.69       78.16      8.32 o 
  11  10   2       64.77       85.63     10.61 o 
  12  10   2        1.85        1.47      6.83 o 
  13  10   2        4.26        3.88      9.98 o 
 -13  11   2        1.29       -7.64     13.41 o 
 -12  11   2        0.25        0.57      9.19 o 
 -11  11   2        5.19       -0.57     13.25 o 
 -10  11   2        0.74        3.18      6.57 o 
  -9  11   2        5.31        3.86      6.23 o 
  -8  11   2       42.17       43.93      7.87 o 
  -7  11   2       11.85        7.54      4.94 o 
  -6  11   2       14.94        8.73      4.15 o 
  -5  11   2       49.36       47.72      5.23 o 
  -4  11   2        4.25        7.84      3.95 o 
  -3  11   2      188.37      156.06     10.44 o 
  -2  11   2       20.72       16.59      4.27 o 
  -1  11   2        3.63        1.93      3.14 o 
   0  11   2      197.87      232.21     18.04 o 
   1  11   2     1479.05     1531.25     25.88 o 
   2  11   2      509.51      496.28     13.99 o 
   3  11   2      108.05      118.51      9.32 o 
   4  11   2      211.42      214.80     10.24 o 
   5  11   2       51.17       68.12      7.16 o 
   6  11   2      570.58      548.53     15.99 o 
   7  11   2      425.83      393.70     13.53 o 
   8  11   2       30.03        9.68      5.18 o 
   9  11   2       93.52       94.96      9.64 o 
  10  11   2       10.23       10.11      6.60 o 
  11  11   2       25.07       18.30      7.69 o 
  12  11   2        2.96       -3.01      8.80 o 
  13  11   2       21.97       12.95     14.13 o 
 -13  12   2       16.75       -2.66     13.45 o 
 -12  12   2        8.04      -14.00     34.14 o 
 -11  12   2       62.49       52.29     16.61 o 
 -10  12   2        6.33        8.51      7.25 o 
  -9  12   2       59.10       52.41      8.68 o 
  -8  12   2       22.76       18.07      8.11 o 
  -7  12   2      495.23      528.58     15.47 o 
  -6  12   2      125.19      125.27      8.73 o 
  -5  12   2        1.64       -1.47      4.54 o 
  -4  12   2       43.60       45.77      5.16 o 
  -3  12   2      636.94      688.52     22.85 o 
  -2  12   2      123.99      145.99      9.38 o 
  -1  12   2       23.52       13.61      4.70 o 
   0  12   2      282.71      316.42     11.37 o 
   1  12   2      647.40      628.09     15.04 o 
   2  12   2       48.61       49.33      6.39 o 
   3  12   2      469.59      477.77     20.25 o 
   4  12   2      197.66      211.49     10.69 o 
   5  12   2        0.01       -4.42      4.42 o 
   6  12   2      127.98      158.37     11.96 o 
   7  12   2      105.71      130.62     11.66 o 
   8  12   2      100.01      120.22     11.93 o 
   9  12   2        5.20       -5.04      5.04 o 
  10  12   2        6.46       -6.71      6.71 o 
  11  12   2       22.83       37.49     10.69 o 
  12  12   2        1.80       -9.17      9.17 o 
  13  12   2        3.32      -12.36     12.36 o 
 -12  13   2        9.67      -12.27     12.27 o 
 -11  13   2       36.22       25.56     19.10 o 
 -10  13   2       77.17       98.22     13.31 o 
  -9  13   2       67.38       86.08     12.30 o 
  -8  13   2        0.86       -3.86      7.42 o 
  -7  13   2        8.14        7.24      9.81 o 
  -6  13   2       33.39       43.23      9.59 o 
  -5  13   2      114.46      124.47     12.50 o 
  -4  13   2       97.89       94.78     11.46 o 
  -3  13   2       55.83       74.52      9.19 o 
  -2  13   2      791.82      840.86     18.10 o 
  -1  13   2      141.64      160.95      7.63 o 
   0  13   2       22.49       34.28      4.63 o 
   1  13   2        3.50       -2.22      4.70 o 
   2  13   2      450.64      472.81     13.66 o 
   3  13   2      772.42      757.73     17.86 o 
   4  13   2        4.94        0.77      4.69 o 
   5  13   2      488.62      508.27     15.77 o 
   6  13   2      183.46      165.04     10.29 o 
   7  13   2       73.05       72.10      8.88 o 
   8  13   2       42.62       61.02      7.86 o 
   9  13   2        1.03       -4.63      5.51 o 
  10  13   2       20.15       21.75      9.88 o 
  11  13   2       45.59       71.16     12.85 o 
  12  13   2       57.82       72.21     13.96 o 
 -12  14   2        0.35       -7.75     19.65 o 
 -11  14   2        2.73        1.31     18.83 o 
 -10  14   2       32.20       24.85     14.99 o 
  -9  14   2        0.81       -5.63      9.05 o 
  -8  14   2        6.39        5.06     10.69 o 
  -7  14   2       30.24       25.05     10.08 o 
  -6  14   2       11.13        8.25      8.16 o 
  -5  14   2       42.88       50.53      9.71 o 
  -4  14   2      186.70      173.90     14.34 o 
  -3  14   2       29.14       27.51      9.29 o 
  -2  14   2      300.16      323.39     18.62 o 
  -1  14   2      511.10      468.57     19.74 o 
   0  14   2        0.05       -6.69      6.69 o 
   1  14   2      877.75      917.63     40.72 o 
   2  14   2      579.93      651.32     28.93 o 
   3  14   2      949.05      884.95     22.99 o 
   4  14   2        0.74       10.30      6.04 o 
   5  14   2       73.92       78.17      9.04 o 
   6  14   2        0.19       -2.71      5.59 o 
   7  14   2      156.15      124.41     14.39 o 
   8  14   2        3.12        2.68      6.43 o 
   9  14   2       30.40       34.32     10.13 o 
  10  14   2       11.11        1.59     11.53 o 
  11  14   2        3.00       -2.72     11.92 o 
  12  14   2        4.32       13.65     13.49 o 
 -11  15   2       15.29       37.65     22.20 o 
 -10  15   2        3.96       -0.31     21.90 o 
  -9  15   2        0.10        5.80     11.34 o 
  -8  15   2        6.66        1.42     10.95 o 
  -7  15   2       54.77       64.82     11.37 o 
  -6  15   2        9.26       17.20     15.28 o 
  -5  15   2        7.20       -2.88      7.22 o 
  -4  15   2        9.12        7.33      8.26 o 
  -3  15   2      138.70      158.37     18.87 o 
  -2  15   2      136.09      146.33     13.85 o 
  -1  15   2        0.89        8.97      7.65 o 
   0  15   2      100.15      114.98     12.46 o 
   1  15   2       72.35       78.99     11.25 o 
   2  15   2      138.12      127.45     15.87 o 
   3  15   2      169.32      160.00     14.09 o 
   4  15   2        1.10        6.37     10.42 o 
   5  15   2        0.20       -6.75      6.75 o 
   6  15   2        4.80       -0.20      7.33 o 
   7  15   2       52.74       68.47     11.33 o 
   8  15   2        9.88        3.99      8.71 o 
   9  15   2        3.52       -6.63     11.75 o 
  10  15   2        1.43       -2.86     10.69 o 
  11  15   2       20.11        9.19     13.56 o 
 -11  16   2       29.67       53.30     24.76 o 
 -10  16   2       13.20       -2.94     12.75 o 
  -9  16   2        1.29       -7.18     11.71 o 
  -8  16   2       19.86        0.22     11.28 o 
  -7  16   2        0.01       12.70      9.11 o 
  -6  16   2       32.41       30.37     18.93 o 
  -5  16   2      112.71      144.72     14.80 o 
  -4  16   2       99.10      121.70     13.82 o 
  -3  16   2       78.41       76.51     11.71 o 
  -2  16   2       39.66       17.43      9.01 o 
  -1  16   2        4.06       21.63      8.39 o 
   0  16   2      740.61      790.59     27.46 o 
   1  16   2        7.23        0.96      7.44 o 
   2  16   2        4.08       -9.57      9.57 o 
   3  16   2        0.83        9.52      7.45 o 
   4  16   2      256.62      250.91     19.63 o 
   5  16   2       27.97       16.07      8.45 o 
   6  16   2       94.73       97.03     20.79 o 
   7  16   2       35.34       22.94     14.64 o 
   8  16   2      101.65      105.91     22.18 o 
   9  16   2        2.16       -6.50     15.38 o 
  10  16   2        0.81        4.36     17.68 o 
 -10  17   2        0.60      -14.15     14.15 o 
  -9  17   2        0.01        9.91     14.08 o 
  -8  17   2        6.17       19.11     13.21 o 
  -7  17   2       30.34       35.93     13.48 o 
  -6  17   2        1.70        0.70      9.24 o 
  -5  17   2        1.26        0.27      8.84 o 
  -4  17   2        1.83       -3.40      8.13 o 
  -3  17   2        4.06       -7.77      7.77 o 
  -2  17   2      269.62      226.18     25.82 o 
  -1  17   2       13.31        0.52     13.60 o 
   0  17   2        9.07        6.22      8.00 o 
   1  17   2       48.81       28.30      9.63 o 
   2  17   2        3.44       -4.73      7.43 o 
   3  17   2        2.26       16.09     16.32 o 
   4  17   2       26.77       13.74     17.45 o 
   5  17   2        0.19       -3.29     11.11 o 
   6  17   2       34.43       27.53     18.37 o 
   7  17   2       21.67       31.56     14.26 o 
   8  17   2       10.50       -4.91     12.19 o 
   9  17   2        2.23        2.11     16.82 o 
  10  17   2       16.46       12.55     19.12 o 
  -9  18   2        0.54       17.12     21.06 o 
  -8  18   2       16.55       28.44     20.55 o 
  -7  18   2        6.71      -15.55     15.55 o 
  -6  18   2       52.40       17.04     13.56 o 
  -5  18   2       21.12      -17.22     17.25 o 
  -4  18   2        8.95       -0.98     12.84 o 
  -3  18   2       19.30       18.63     12.88 o 
  -2  18   2        8.42       18.60     12.80 o 
  -1  18   2        6.43       -2.01     10.37 o 
   0  18   2        4.75       -3.79     10.64 o 
   1  18   2        0.00        0.61     10.83 o 
   2  18   2       27.31       35.86     13.60 o 
   3  18   2        6.29        4.07     19.43 o 
   4  18   2       65.45       59.22     15.92 o 
   5  18   2       31.67       23.11     21.32 o 
   6  18   2       28.70       30.08     21.83 o 
   7  18   2        6.51       11.29     13.74 o 
   8  18   2        6.06       -8.27     11.26 o 
   9  18   2        8.37       10.50     18.58 o 
  -8  19   2       18.13        4.37     20.14 o 
  -7  19   2        4.18      -17.02     17.02 o 
  -6  19   2       52.94       66.31     18.23 o 
  -5  19   2       43.19       59.22     17.49 o 
  -4  19   2      137.75      144.75     21.78 o 
  -3  19   2       24.14       41.27     15.14 o 
  -2  19   2       15.93       19.50     13.45 o 
  -1  19   2       19.51        0.94     12.11 o 
   0  19   2       46.47       27.41     13.74 o 
   1  19   2       52.25       33.09     14.89 o 
   2  19   2        0.20      -10.84     10.84 o 
   3  19   2       10.01       24.53     13.81 o 
   4  19   2        9.22        9.14     18.73 o 
   5  19   2       17.30       21.60     14.65 o 
   6  19   2        0.49       -8.86     18.08 o 
   7  19   2        0.00        4.91     13.59 o 
   8  19   2        2.09        4.39     13.25 o 
  -7  20   2        2.45      -17.06     17.06 o 
  -6  20   2        1.60      -11.17     13.03 o 
  -5  20   2        0.65      -10.74     13.58 o 
  -4  20   2        4.08       -5.31     13.46 o 
  -3  20   2       72.10       67.84     17.46 o 
  -2  20   2       43.88       44.04     15.75 o 
  -1  20   2        0.00       -5.47     11.34 o 
   0  20   2        0.39        5.08     13.46 o 
   1  20   2        1.92        1.34     13.21 o 
   2  20   2       15.05        3.48     14.17 o 
   3  20   2        0.07       -3.19     12.59 o 
   4  20   2        0.05       -7.67     12.63 o 
   5  20   2        7.31       34.00     15.97 o 
   6  20   2        0.04       -2.15     21.24 o 
   7  20   2       10.53       16.49     22.68 o 
  -5  21   2        1.44       -0.54     14.41 o 
  -4  21   2        1.13       -5.95     14.38 o 
  -3  21   2        0.88      -12.15     13.24 o 
  -2  21   2       21.58       -5.80     13.74 o 
  -1  21   2       34.97       20.38     15.04 o 
   0  21   2        2.83      -12.24     12.24 o 
   1  21   2        5.95      -11.81     22.88 o 
   2  21   2        8.97      -13.56     19.44 o 
   3  21   2        8.46       11.91     15.40 o 
   4  21   2       10.68        8.40     24.25 o 
   5  21   2       29.83       13.03     22.48 o 
  -3  22   2        0.01      -11.48     21.43 o 
  -2  22   2        1.42       -0.64     20.46 o 
  -1  22   2        3.34       27.63     17.19 o 
   0  22   2        0.16      -13.49     13.49 o 
   1  22   2        8.40      -12.77     12.77 o 
 -15   1   3        6.32       14.84      8.68 o 
 -14   1   3       40.70       34.76      9.77 o 
 -13   1   3        0.01       -5.91      7.03 o 
 -12   1   3        0.29        9.34      6.74 o 
 -11   1   3       13.74       14.17      6.93 o 
 -10   1   3      277.99      250.96     16.08 o 
  -9   1   3        0.20       -4.33      5.48 o 
  -8   1   3       22.75       43.09     10.43 o 
  -7   1   3      171.18      140.32      6.73 o 
  -6   1   3     1391.19     1354.60     22.45 o 
  -5   1   3        4.31        2.35      3.01 o 
  -4   1   3      546.87      542.63     12.87 o 
  -3   1   3        0.93        4.78      1.85 o 
  -2   1   3     4828.00     4493.08     56.95 o 
  -1   1   3    10516.24    10898.52    112.24 o 
   0   1   3     1162.33     1027.32     14.36 o 
   1   1   3    14562.46    15183.68    153.51 o 
   2   1   3     3291.47     3180.08    129.51 o 
   3   1   3     7064.54     7127.01    117.48 o 
   4   1   3     3560.43     3366.20     58.63 o 
   5   1   3     1125.14     1223.37     23.36 o 
   6   1   3       27.75       37.34      5.81 o 
   7   1   3      561.43      583.12     20.58 o 
   8   1   3      211.18      228.63     12.10 o 
   9   1   3       57.48       44.00      9.32 o 
  10   1   3       57.62       48.37      9.32 o 
  11   1   3       56.51       45.95     13.00 o 
  12   1   3       33.10       31.76     12.42 o 
  13   1   3       35.79       30.62     13.38 o 
  14   1   3       20.53       21.16     10.05 o 
  15   1   3       59.60       60.97     14.27 o 
 -15   2   3       34.44       37.84     12.69 o 
 -14   2   3       30.51       18.32     10.85 o 
 -13   2   3        0.43        7.86      7.32 o 
 -12   2   3      117.53      135.17     12.48 o 
 -11   2   3       10.68        5.94      7.60 o 
 -10   2   3      312.48      316.11     16.16 o 
  -9   2   3      134.43      151.98     11.35 o 
  -8   2   3     1367.56     1348.63     27.00 o 
  -7   2   3      917.09      970.13     16.23 o 
  -6   2   3     1983.02     2133.44     28.77 o 
  -5   2   3      938.46      974.17     16.78 o 
  -4   2   3        2.25       -0.90      1.70 o 
  -3   2   3      326.18      371.99      6.86 o 
  -2   2   3     2595.07     2527.68     30.54 o 
  -1   2   3    32232.12    33919.23    347.14 o 
   0   2   3     5316.62     5298.50     59.68 o 
   1   2   3     8816.16     8660.49    136.26 o 
   3   2   3      754.15      752.39     16.81 o 
   4   2   3     3844.62     3903.32     66.81 o 
   5   2   3      620.75      629.60     13.14 o 
   6   2   3     3737.37     3687.43     57.84 o 
   7   2   3      125.57      145.38      9.11 o 
   8   2   3       45.62       31.91     11.58 o 
   9   2   3      924.76      906.02     23.14 o 
  10   2   3      165.37      177.46     12.18 o 
  11   2   3       17.72        9.55      9.31 o 
  12   2   3       35.36       41.62     20.28 o 
  13   2   3      113.43      142.65     15.69 o 
  14   2   3       50.36       41.21     12.58 o 
  15   2   3        3.73        5.24     10.65 o 
 -15   3   3       57.00       61.73     13.58 o 
 -14   3   3       28.25       21.98     10.77 o 
 -13   3   3        2.77       13.48      7.74 o 
 -12   3   3       32.15       19.26      7.80 o 
 -11   3   3       24.94       16.31      6.95 o 
 -10   3   3      281.85      272.09     15.12 o 
  -9   3   3      407.95      393.51     18.28 o 
  -8   3   3       63.52       77.64      6.91 o 
  -7   3   3       91.87      105.60      7.62 o 
  -6   3   3       93.03      116.83      6.85 o 
  -5   3   3      929.61      883.37     15.19 o 
  -4   3   3      932.05      972.75     15.71 o 
  -3   3   3      296.70      298.97      6.89 o 
  -2   3   3     5401.73     5200.55     65.66 o 
  -1   3   3       13.95        3.40      1.47 o 
   0   3   3    16562.73    16864.51    268.02 o 
   1   3   3     1934.93     1806.40     22.46 o 
   2   3   3      533.23      690.20     12.74 o 
   3   3   3      356.82      326.09      8.67 o 
   4   3   3      736.02      654.18     17.14 o 
   5   3   3     1800.57     1848.90     33.32 o 
   6   3   3      765.85      819.66     18.33 o 
   7   3   3      448.02      467.21     13.93 o 
   8   3   3     1147.00     1083.93     24.36 o 
   9   3   3      599.64      630.66     16.82 o 
  10   3   3      143.49      112.74      9.06 o 
  11   3   3       81.07       68.17      7.86 o 
  12   3   3       27.63       16.47      7.25 o 
  13   3   3       71.18      105.27     14.29 o 
  14   3   3        0.01        8.93     13.08 o 
  15   3   3       77.84       92.05     15.06 o 
 -15   4   3       10.16        6.23     10.42 o 
 -14   4   3        1.10      -10.07     10.07 o 
 -13   4   3       18.45       18.05      9.03 o 
 -12   4   3       45.66       44.26     10.37 o 
 -11   4   3        8.53        5.31      6.34 o 
 -10   4   3      337.08      337.77     16.68 o 
  -9   4   3      667.65      620.10     19.13 o 
  -8   4   3       20.19       16.30      5.78 o 
  -7   4   3       94.62       99.47      6.31 o 
  -6   4   3      383.32      376.02      8.96 o 
  -5   4   3       51.37       36.75      3.45 o 
  -4   4   3       74.06       75.61      4.13 o 
  -3   4   3      908.98      966.37     13.69 o 
  -2   4   3     1112.95      948.04     14.22 o 
  -1   4   3        9.87        0.48      1.11 o 
   0   4   3     1334.28     1374.24     22.89 o 
   1   4   3      269.78      295.68      6.66 o 
   2   4   3    11123.76    10486.65    142.53 o 
   3   4   3     1590.40     1614.47     21.99 o 
   4   4   3      201.12      160.75      7.56 o 
   5   4   3      201.39      235.40      7.15 o 
   6   4   3      528.02      423.83     10.30 o 
   7   4   3      215.71      205.17      9.23 o 
   8   4   3       78.79       76.90      6.26 o 
   9   4   3      151.09      142.73      8.44 o 
  10   4   3      101.29      112.62      7.99 o 
  11   4   3      113.58      125.63      8.92 o 
  12   4   3        2.87       -3.17      5.51 o 
  13   4   3       22.48       29.30      8.84 o 
  14   4   3        0.52       -8.84      8.84 o 
  15   4   3        0.13       -9.98      9.98 o 
 -15   5   3       21.52       19.70     11.76 o 
 -14   5   3        2.78       -1.67      8.59 o 
 -13   5   3       85.77       94.49     11.27 o 
 -12   5   3       22.70       18.60      9.06 o 
 -11   5   3        6.98        9.23      7.67 o 
 -10   5   3        3.74        5.98      7.09 o 
  -9   5   3     1529.41     1499.58     28.07 o 
  -8   5   3      269.26      280.83     11.21 o 
  -7   5   3      100.18      108.33      6.02 o 
  -6   5   3      203.91      270.05      7.86 o 
  -5   5   3     3236.95     3192.78     37.38 o 
  -4   5   3      265.72      221.98      6.25 o 
  -3   5   3     1092.09      965.99     14.32 o 
  -2   5   3     4188.23     4324.57     55.10 o 
  -1   5   3      413.75      429.83      8.68 o 
   0   5   3        9.75        3.48      1.78 o 
   1   5   3     7858.10     7485.73    168.42 o 
   2   5   3     1779.30     1847.95     38.95 o 
   3   5   3     1972.28     2099.91     27.63 o 
   4   5   3      695.93      730.31     14.28 o 
   5   5   3      357.17      297.31      8.19 o 
   6   5   3      622.61      617.48     12.95 o 
   7   5   3       67.73       69.12      5.67 o 
   8   5   3     1940.70     1893.55     29.70 o 
   9   5   3      272.29      295.64     11.33 o 
  10   5   3      289.29      322.58     12.42 o 
  11   5   3       42.22       46.42      6.33 o 
  12   5   3      113.18      143.07     10.98 o 
  13   5   3        0.00       -3.74      8.73 o 
  14   5   3       10.79       10.47      8.16 o 
  15   5   3       17.95       -4.72      9.95 o 
 -15   6   3       81.69       93.19     16.09 o 
 -14   6   3       23.87       14.59     10.47 o 
 -13   6   3       16.25       19.91      9.65 o 
 -12   6   3       39.10       44.68     10.60 o 
 -11   6   3       24.35       25.44      7.09 o 
 -10   6   3        0.02        0.36      5.35 o 
  -9   6   3      390.56      423.67     14.61 o 
  -8   6   3        4.06        3.77      4.20 o 
  -7   6   3      659.92      610.23     14.31 o 
  -6   6   3     1008.45     1044.56     20.81 o 
  -5   6   3        0.13        1.24      2.42 o 
  -4   6   3       46.25       31.10      3.23 o 
  -3   6   3       35.52       23.40      2.78 o 
  -2   6   3      384.33      429.38      8.03 o 
  -1   6   3      794.47      750.81     13.07 o 
   0   6   3       26.79       35.10      2.90 o 
   1   6   3      691.85      824.18     15.63 o 
   2   6   3      763.00      843.95     12.90 o 
   3   6   3      133.53      119.98      5.22 o 
   4   6   3      181.69      223.35      8.48 o 
   5   6   3      521.79      515.69     11.18 o 
   6   6   3       14.91       17.92      3.82 o 
   7   6   3      500.09      462.19     11.86 o 
   8   6   3       89.97      104.35     10.28 o 
   9   6   3      124.94      109.94      7.75 o 
  10   6   3       17.45       17.02      5.12 o 
  11   6   3       62.65       63.65      7.00 o 
  12   6   3        7.84        6.36      6.13 o 
  13   6   3       35.13       36.81      9.26 o 
  14   6   3       36.67       30.54      9.71 o 
 -14   7   3       10.60       12.39     18.17 o 
 -13   7   3       11.40       -5.33      8.79 o 
 -12   7   3      139.17      139.53     15.10 o 
 -11   7   3      182.74      189.08     15.94 o 
 -10   7   3        0.04       -3.24      5.35 o 
  -9   7   3        8.16        9.67      4.73 o 
  -8   7   3        7.30        2.39      4.17 o 
  -7   7   3       87.83       79.03      5.68 o 
  -6   7   3       27.81       24.97      3.93 o 
  -5   7   3       59.31       57.52      4.43 o 
  -4   7   3      182.55      189.11      6.35 o 
  -3   7   3       35.55       71.23      4.11 o 
  -2   7   3     2436.77     2508.68     31.85 o 
  -1   7   3       93.98      105.59      4.69 o 
   0   7   3     2793.78     2968.36     40.85 o 
   1   7   3        0.04        5.32      1.84 o 
   2   7   3       13.76       10.04      2.71 o 
   3   7   3        3.37        7.15      2.58 o 
   4   7   3      195.65      228.09      7.12 o 
   5   7   3       24.84       27.75      4.57 o 
   6   7   3      285.79      306.09     12.44 o 
   7   7   3        8.34       12.39      4.23 o 
   8   7   3        8.07       -1.69      3.99 o 
   9   7   3      137.46      128.13      8.22 o 
  10   7   3       19.51       17.06      5.25 o 
  11   7   3      119.97      127.38     10.18 o 
  12   7   3        0.01       -3.03      5.36 o 
  13   7   3        0.06       -4.34      7.30 o 
  14   7   3        8.51        6.82      8.64 o 
 -14   8   3        4.28       -0.82     12.24 o 
 -13   8   3        2.24       -8.92      8.92 o 
 -12   8   3       38.62       40.88     10.72 o 
 -11   8   3       86.32       84.90     12.01 o 
 -10   8   3      134.49      142.77     13.83 o 
  -9   8   3      194.35      186.86     10.27 o 
  -8   8   3     3183.33     3032.28     46.32 o 
  -7   8   3       13.78       15.87      4.11 o 
  -6   8   3      203.73      217.77      9.14 o 
  -5   8   3      171.55      158.03      6.74 o 
  -4   8   3      484.07      577.49     11.40 o 
  -3   8   3        8.52       10.14      2.73 o 
  -2   8   3       96.52      103.09      5.64 o 
  -1   8   3     2390.75     2466.97     35.09 o 
   0   8   3       47.17       46.20      3.53 o 
   1   8   3      611.91      767.23     14.25 o 
   2   8   3      376.83      366.49      8.74 o 
   3   8   3      728.71      764.51     14.75 o 
   4   8   3      487.40      431.32      9.93 o 
   5   8   3      450.98      433.18     10.62 o 
   6   8   3      165.35      172.50      8.13 o 
   7   8   3     1045.76      939.80     18.23 o 
   8   8   3      469.23      431.19     14.44 o 
   9   8   3      100.80      104.61      7.84 o 
  10   8   3        7.69        3.34      4.59 o 
  11   8   3        3.81        1.04      5.55 o 
  12   8   3        7.65        7.23      6.44 o 
  13   8   3       12.10       24.83      8.58 o 
  14   8   3       17.28        9.07      8.77 o 
 -14   9   3        2.35        2.19     10.52 o 
 -13   9   3        4.50        3.05     12.24 o 
 -12   9   3        3.21       -6.51      7.99 o 
 -11   9   3        2.54       -7.35      7.35 o 
 -10   9   3        3.50       -4.36      7.21 o 
  -9   9   3      206.40      209.93     12.96 o 
  -8   9   3      151.14      164.46     11.20 o 
  -7   9   3     1176.41     1144.14     20.35 o 
  -6   9   3      523.07      529.29     12.39 o 
  -5   9   3       61.47       58.27      4.99 o 
  -4   9   3       37.82       44.02      4.27 o 
  -3   9   3      502.54      647.08     12.20 o 
  -2   9   3     1432.33     1404.05     23.05 o 
  -1   9   3       76.56       73.43      4.43 o 
   0   9   3      666.21      681.36     12.50 o 
   1   9   3      308.14      301.75      7.87 o 
   2   9   3      833.46      941.25     17.87 o 
   3   9   3      646.13      687.53     25.03 o 
   4   9   3      184.73      188.56      7.28 o 
   5   9   3        4.76       12.59      3.59 o 
   6   9   3      169.09      158.25      8.03 o 
   7   9   3      695.15      703.09     15.73 o 
   8   9   3      206.76      197.44      9.77 o 
   9   9   3       91.16       87.24      7.51 o 
  10   9   3        4.65        3.80      4.56 o 
  11   9   3        0.32       -5.33      5.33 o 
  12   9   3       56.38       79.71     10.74 o 
  13   9   3        1.60        3.96      9.01 o 
  14   9   3        3.23        9.42      9.84 o 
 -14  10   3       25.24       11.20     11.20 o 
 -13  10   3        9.56       -1.45      9.85 o 
 -12  10   3       94.71       93.89     14.00 o 
 -11  10   3       44.09       42.74     12.52 o 
 -10  10   3       25.64       29.19      8.91 o 
  -9  10   3      291.90      267.19     14.68 o 
  -8  10   3      545.25      509.56     17.33 o 
  -7  10   3     2124.05     2140.67     38.16 o 
  -6  10   3      628.23      648.95     17.74 o 
  -5  10   3        0.06        1.46      3.65 o 
  -4  10   3      303.06      328.28      9.16 o 
  -3  10   3     2000.08     2126.08     29.51 o 
  -2  10   3      165.08      178.81      7.49 o 
  -1  10   3      116.15      127.17     10.58 o 
   0  10   3        2.19       -2.55      2.55 o 
   1  10   3     1755.51     1833.12     26.46 o 
   2  10   3      359.21      411.86     11.24 o 
   3  10   3      334.64      334.95     11.49 o 
   4  10   3      115.19      108.51      7.59 o 
   5  10   3       74.09       72.45      6.73 o 
   6  10   3     1189.01     1122.71     22.89 o 
   7  10   3     1547.53     1413.53     27.38 o 
   8  10   3      198.82      195.08     11.18 o 
   9  10   3      117.11      108.10      9.20 o 
  10  10   3        2.17        9.27      5.66 o 
  11  10   3        0.58       -2.85      8.17 o 
  12  10   3        9.39       16.78      8.09 o 
  13  10   3       32.19       21.95     10.82 o 
 -13  11   3        2.49       -0.58      9.79 o 
 -12  11   3      217.00      230.78     19.06 o 
 -11  11   3       29.72       15.16     19.29 o 
 -10  11   3      116.03      130.60     14.15 o 
  -9  11   3        1.21       -3.61      5.89 o 
  -8  11   3      124.42      110.70     10.81 o 
  -7  11   3       60.76       48.65      6.75 o 
  -6  11   3      511.39      495.65     14.36 o 
  -5  11   3      295.93      294.08     11.25 o 
  -4  11   3       14.58       11.76      5.44 o 
  -3  11   3        4.91        0.13      3.66 o 
  -2  11   3     3074.07     2967.30     50.15 o 
  -1  11   3      498.12      513.51     11.43 o 
   0  11   3      566.09      570.27     12.88 o 
   1  11   3      268.89      294.68      9.31 o 
   2  11   3      571.55      643.05     23.89 o 
   3  11   3      153.99      155.29      9.43 o 
   4  11   3       13.88       12.49      4.71 o 
   5  11   3      200.09      170.39      9.77 o 
   6  11   3      203.67      217.09     11.30 o 
   7  11   3      113.95      124.51      9.17 o 
   8  11   3      119.37      114.33      9.26 o 
   9  11   3        6.34       15.70      5.86 o 
  10  11   3       36.15       41.85      7.54 o 
  11  11   3        1.48       -5.45      6.50 o 
  12  11   3        0.74       -0.32     11.14 o 
  13  11   3        5.42       -5.48      9.40 o 
 -13  12   3        0.29       -6.48     12.98 o 
 -12  12   3       30.49       28.42     15.34 o 
 -11  12   3       18.60        6.70     13.27 o 
 -10  12   3        3.60        3.84      7.63 o 
  -9  12   3       34.90       35.53      7.90 o 
  -8  12   3       44.25       40.77      7.68 o 
  -7  12   3      260.43      288.78     13.57 o 
  -6  12   3      690.77      733.83     18.03 o 
  -5  12   3        8.31        5.10      5.39 o 
  -4  12   3      193.51      193.06     11.30 o 
  -3  12   3      171.17      165.38     10.43 o 
  -2  12   3      281.66      296.73     12.37 o 
  -1  12   3       65.97       67.36      6.10 o 
   0  12   3       42.55       24.73      7.40 o 
   1  12   3       12.21       11.08      3.21 o 
   2  12   3        0.01       -2.62      3.89 o 
   3  12   3       29.73       22.28      5.26 o 
   4  12   3       19.36       24.68      5.58 o 
   5  12   3       62.07       84.41      7.65 o 
   6  12   3       23.96       16.42      5.45 o 
   7  12   3       65.05       60.63      7.44 o 
   8  12   3       97.30       84.85      8.63 o 
   9  12   3       44.06       48.21      7.66 o 
  10  12   3       53.45       55.31      8.33 o 
  11  12   3       29.59       27.89      8.34 o 
  12  12   3       15.98       15.10     10.46 o 
  13  12   3        0.64      -14.38     14.83 o 
 -12  13   3        8.13       16.61     20.65 o 
 -11  13   3       18.34       -4.59     18.03 o 
 -10  13   3        0.69      -13.82     13.82 o 
  -9  13   3       30.18       17.18     23.80 o 
  -8  13   3       42.56       43.73      9.26 o 
  -7  13   3       32.55       29.07      7.18 o 
  -6  13   3      108.72       86.64     10.16 o 
  -5  13   3       17.26       16.74      6.19 o 
  -4  13   3      183.84      184.32     11.56 o 
  -3  13   3      182.48      181.12     11.45 o 
  -2  13   3      609.37      544.28     26.50 o 
  -1  13   3        0.11       -3.86      3.86 o 
   0  13   3       44.20       28.45      5.40 o 
   1  13   3      129.56      145.74      8.82 o 
   2  13   3       81.30      108.67      9.22 o 
   3  13   3        0.37        5.85      5.42 o 
   4  13   3      672.22      720.82     20.39 o 
   5  13   3       33.64       38.40      7.17 o 
   6  13   3        4.47        7.98      5.89 o 
   7  13   3       96.10      105.35     10.30 o 
   8  13   3       13.32        4.00      6.42 o 
   9  13   3       38.93       35.72      8.45 o 
  10  13   3       17.98       20.99      7.90 o 
  11  13   3        0.46       -3.22     15.35 o 
  12  13   3        1.58        7.92     13.11 o 
 -12  14   3        1.28       -9.06     20.03 o 
 -11  14   3      100.49      104.17     28.11 o 
 -10  14   3        9.11       38.95     20.66 o 
  -9  14   3        5.25        0.91     10.55 o 
  -8  14   3       46.70       68.66     30.87 o 
  -7  14   3       10.07       13.33     14.90 o 
  -6  14   3      149.82      151.63     14.28 o 
  -5  14   3       19.32       13.47      8.21 o 
  -4  14   3       25.74       38.87      9.19 o 
  -3  14   3       29.95       40.66      8.94 o 
  -2  14   3      152.28      139.75     10.14 o 
  -1  14   3      215.17      231.61     10.56 o 
   0  14   3       49.37       40.96      5.84 o 
   1  14   3       62.15       65.18     11.60 o 
   2  14   3      316.32      337.34     19.71 o 
   3  14   3        4.17       17.22      6.42 o 
   4  14   3        0.17       -3.67      6.03 o 
   5  14   3        0.64       -2.45      5.62 o 
   6  14   3      100.26       98.31     10.09 o 
   7  14   3       17.15       23.02      7.90 o 
   8  14   3       92.68       87.52     10.34 o 
   9  14   3       23.41       22.91      7.96 o 
  10  14   3        2.84        4.89     11.89 o 
  11  14   3        1.45       -5.18     11.70 o 
  12  14   3        0.26       -8.58     11.60 o 
 -11  15   3       15.71       52.41     24.65 o 
 -10  15   3       15.92        1.07     18.14 o 
  -9  15   3       58.73       69.70     16.04 o 
  -8  15   3       27.98       26.20     12.16 o 
  -7  15   3        6.15       29.23     12.31 o 
  -6  15   3       10.23        3.73      8.20 o 
  -5  15   3       44.80       53.52     10.72 o 
  -4  15   3       43.91       47.84     14.35 o 
  -3  15   3       16.45       17.00      8.40 o 
  -2  15   3      225.39      235.20     21.93 o 
  -1  15   3      499.87      511.78     21.70 o 
   0  15   3       40.12       48.25      9.61 o 
   1  15   3      239.12      265.29     17.76 o 
   2  15   3        5.24       -5.93      6.32 o 
   3  15   3       12.19       24.04      8.42 o 
   4  15   3      249.10      255.38     14.49 o 
   5  15   3      211.74      218.99     19.82 o 
   6  15   3       46.08       58.65      8.91 o 
   7  15   3       60.33       75.00     11.53 o 
   8  15   3        2.63        4.54      7.12 o 
   9  15   3       16.43        4.10     18.36 o 
  10  15   3        3.36       -8.92     10.94 o 
  11  15   3       40.21       39.29     15.16 o 
 -11  16   3       43.24       37.39     23.56 o 
 -10  16   3       29.14       57.79     23.86 o 
  -9  16   3        2.56      -11.14     11.14 o 
  -8  16   3        2.18      -16.20     23.09 o 
  -7  16   3        0.54       -3.89     10.32 o 
  -6  16   3        1.50        0.86      8.40 o 
  -5  16   3       48.63       22.16      9.57 o 
  -4  16   3       38.59       62.84     11.35 o 
  -3  16   3        2.38        1.56      7.77 o 
  -2  16   3       97.09       63.21     10.96 o 
  -1  16   3       12.91       -7.53      9.66 o 
   0  16   3        5.76        9.78      7.24 o 
   1  16   3       17.57       17.03      8.05 o 
   2  16   3        0.01       -5.37      9.67 o 
   3  16   3       97.15       98.37     14.68 o 
   4  16   3        0.45       13.75      9.32 o 
   5  16   3       32.45       23.75      8.68 o 
   6  16   3       33.02       49.01     10.57 o 
   7  16   3       22.41        8.06     11.32 o 
   8  16   3       14.19       29.89     13.28 o 
   9  16   3      111.54      133.25     19.57 o 
  10  16   3       25.59       34.32     20.45 o 
 -10  17   3       16.08       20.45     21.16 o 
  -9  17   3        5.69       17.11     13.85 o 
  -8  17   3        0.26       -3.05     11.71 o 
  -7  17   3       15.27       26.02     13.64 o 
  -6  17   3       17.29        8.45     14.60 o 
  -5  17   3       28.89       44.05     11.28 o 
  -4  17   3      128.58      138.34     15.25 o 
  -3  17   3      156.23      224.91     17.70 o 
  -2  17   3       73.60       50.91     11.09 o 
  -1  17   3       40.23       39.06     10.10 o 
   0  17   3        0.54        3.66      7.71 o 
   1  17   3       58.67       90.60     12.44 o 
   2  17   3       45.13       29.73     12.73 o 
   3  17   3       20.75       11.26      8.38 o 
   4  17   3        4.93        2.92      7.98 o 
   5  17   3       47.85       71.67     11.98 o 
   6  17   3        0.08       -9.09      9.09 o 
   7  17   3        6.71       13.76     12.71 o 
   8  17   3        0.00        2.62     12.21 o 
   9  17   3        0.66       19.48     15.42 o 
  10  17   3       29.92        0.65     19.31 o 
  -9  18   3        1.86        8.87     13.94 o 
  -8  18   3       37.73       26.57     14.06 o 
  -7  18   3        1.97       11.46     13.42 o 
  -6  18   3        1.90       -0.31     10.27 o 
  -5  18   3        3.79       -8.94      8.94 o 
  -4  18   3       65.19       60.40     12.06 o 
  -3  18   3        0.03        9.31      9.08 o 
  -2  18   3      119.43      125.69     14.65 o 
  -1  18   3       24.37       25.12     10.07 o 
   0  18   3       43.06       19.67      9.02 o 
   1  18   3        0.00       -7.72      7.72 o 
   2  18   3        0.04       -2.34      7.78 o 
   3  18   3       14.18       13.88     12.68 o 
   4  18   3       34.63       48.09     14.14 o 
   5  18   3       35.07       41.38     14.69 o 
   6  18   3        0.23       -1.50     11.31 o 
   7  18   3       34.22       20.06     14.60 o 
   8  18   3        8.40       -4.68     14.34 o 
   9  18   3       53.19        0.93     18.97 o 
  -8  19   3       13.41      -15.21     17.75 o 
  -7  19   3       18.94       30.80     22.71 o 
  -6  19   3        2.46       -4.70     19.77 o 
  -5  19   3       10.43       -5.57     11.80 o 
  -4  19   3        0.00       -8.48     21.46 o 
  -3  19   3        7.21      -16.84     22.04 o 
  -2  19   3        0.88       13.53     13.53 o 
  -1  19   3        0.10       -7.18     11.78 o 
   0  19   3        8.26        7.66     11.76 o 
   1  19   3        2.38      -10.37     10.37 o 
   2  19   3        0.85        3.68     11.89 o 
   3  19   3        0.00      -10.94     10.94 o 
   4  19   3        1.09        1.83     12.54 o 
   5  19   3       28.18       20.12     13.89 o 
   6  19   3        3.87       13.30     13.99 o 
   7  19   3        7.91       15.25     14.04 o 
   8  19   3        0.58        2.84     20.20 o 
  -7  20   3       21.63       29.13     22.54 o 
  -6  20   3        5.16       13.73     22.82 o 
  -5  20   3        0.34      -11.85     11.85 o 
  -4  20   3        7.19        0.91     13.63 o 
  -3  20   3       12.81       19.56     29.26 o 
  -2  20   3       81.69       48.67     16.26 o 
  -1  20   3      117.38      161.04     22.19 o 
   0  20   3       10.10       -9.10     29.82 o 
   1  20   3        0.17      -11.28     11.28 o 
   2  20   3        0.33        7.36     13.24 o 
   3  20   3        0.71      -10.72     12.17 o 
   4  20   3        2.27        2.98     13.12 o 
   5  20   3       52.16       46.10     16.59 o 
   6  20   3       16.71       11.40     16.13 o 
   7  20   3        0.49      -19.04     19.04 o 
  -5  21   3        0.75       -8.87     13.54 o 
  -4  21   3        1.24      -12.83     12.83 o 
  -3  21   3        2.52      -11.96     13.16 o 
  -2  21   3       12.12       13.17     15.02 o 
  -1  21   3        1.14        9.84     14.43 o 
   0  21   3        1.11      -13.09     13.47 o 
   1  21   3       12.22        9.72     35.68 o 
   2  21   3        2.41      -12.57     12.57 o 
   3  21   3        8.82       -2.24     14.34 o 
   4  21   3        2.06       15.68     14.45 o 
   5  21   3        1.88       -1.76     22.87 o 
  -3  22   3       27.48        4.91     21.37 o 
  -2  22   3        0.02      -19.20     19.20 o 
  -1  22   3       28.51        6.72     21.60 o 
   0  22   3        4.73       -0.58     21.51 o 
   1  22   3        0.20      -18.86     18.86 o 
 -15   0   4       17.79        9.49     13.04 o 
 -14   0   4       12.56       34.56     13.13 o 
 -13   0   4        1.90        6.36     20.68 o 
 -12   0   4       62.77       66.01     13.91 o 
 -11   0   4        5.46       -6.47      7.29 o 
 -10   0   4      149.79      128.88     15.90 o 
  -9   0   4      208.34      159.11     16.16 o 
  -7   0   4       13.14        8.74      9.25 o 
  -6   0   4      236.67      260.95     23.51 o 
  -5   0   4     1959.68     1677.44     42.26 o 
  -4   0   4     1797.98     2247.84     51.72 o 
  -2   0   4     2215.46     2488.42     42.87 o 
  -1   0   4     9919.38    10439.77    163.72 o 
   0   0   4     4459.46     4074.00     79.95 o 
   1   0   4      805.00      642.37     12.03 o 
   2   0   4      632.78      816.78     17.03 o 
   3   0   4     1461.91     1492.87     36.01 o 
   4   0   4     2693.06     2674.55     60.10 o 
   5   0   4     1493.12     1438.37     37.55 o 
   6   0   4     2348.87     2405.29     57.90 o 
   7   0   4       57.01       63.35     13.78 o 
   8   0   4      482.57      510.64     33.34 o 
   9   0   4      583.33      539.23     35.25 o 
  10   0   4      192.70      186.39     25.20 o 
  11   0   4       15.24       13.45     14.39 o 
  12   0   4        0.38      -12.13     12.13 o 
  13   0   4      141.56      207.57     31.67 o 
  14   0   4       26.45       65.61     15.07 o 
  15   0   4        0.02       -7.34     10.93 o 
 -15   1   4        1.24        5.20      8.49 o 
 -14   1   4        8.63        4.35      8.01 o 
 -13   1   4       58.64       80.75     11.24 o 
 -12   1   4      181.97      171.46     19.58 o 
 -11   1   4      108.46      114.68     11.08 o 
 -10   1   4       40.51       40.56      8.73 o 
  -9   1   4       97.23       98.32      9.55 o 
  -8   1   4       36.86       56.49      8.58 o 
  -7   1   4       42.66       35.53      4.73 o 
  -6   1   4      108.39      117.54      5.88 o 
  -5   1   4     1314.57     1435.83     24.92 o 
  -4   1   4     3938.63     4248.78     62.59 o 
  -3   1   4     1531.07     1524.42     28.35 o 
  -2   1   4      113.89      138.59      5.15 o 
  -1   1   4    38520.52    39997.27    381.89 o 
   0   1   4    30270.97    31500.64    374.93 o 
   1   1   4     1050.92     1180.79     14.50 o 
   2   1   4     3348.96     3565.27     45.70 o 
   3   1   4      418.49      388.09     11.97 o 
   4   1   4      999.54     1080.49     23.58 o 
   5   1   4      711.77      723.23     18.82 o 
   6   1   4     2171.86     2358.19     46.36 o 
   7   1   4      101.31      116.89     10.01 o 
   8   1   4        8.54       21.06      6.89 o 
   9   1   4       55.29       70.23     13.38 o 
  10   1   4       99.59      101.20     21.40 o 
  11   1   4       45.78       42.71     11.73 o 
  12   1   4      243.08      287.86     37.13 o 
  13   1   4      163.79      184.09     17.36 o 
  14   1   4       30.22       38.36     12.14 o 
  15   1   4       34.36       53.32     10.90 o 
 -15   2   4        6.10        2.05      7.89 o 
 -14   2   4       47.19       52.00     10.62 o 
 -13   2   4       16.35       25.43      8.54 o 
 -12   2   4        9.63        7.55      6.88 o 
 -11   2   4       34.78       36.27      7.75 o 
 -10   2   4      193.52      191.11     12.94 o 
  -9   2   4      852.70      822.76     22.18 o 
  -8   2   4        0.73       11.99      5.83 o 
  -7   2   4       50.61       33.84      7.98 o 
  -6   2   4     3011.50     3183.39     45.27 o 
  -5   2   4       19.45        4.39      2.64 o 
  -4   2   4        3.40       -0.85      2.32 o 
  -3   2   4      581.95      522.54      9.29 o 
  -2   2   4     2121.86     2094.85     28.53 o 
  -1   2   4      107.19       74.03      2.76 o 
   0   2   4      217.01      206.05      5.99 o 
   1   2   4     8399.54     8042.27     98.15 o 
   3   2   4     1386.96     1539.51     29.93 o 
   4   2   4     1692.08     1721.57     33.88 o 
   5   2   4      904.97      853.68     16.26 o 
   6   2   4       60.51       44.98      4.99 o 
   7   2   4      212.32      197.35      9.52 o 
   8   2   4        3.77        6.10      4.38 o 
   9   2   4       25.94       15.51      5.80 o 
  10   2   4      155.77      182.68     12.24 o 
  11   2   4       48.91       40.40      9.35 o 
  12   2   4        0.19        0.41      7.45 o 
  13   2   4       21.96        1.21     16.12 o 
  14   2   4       19.81       28.74     11.53 o 
  15   2   4        1.84        0.99     16.97 o 
 -15   3   4        0.10       -3.35      9.73 o 
 -14   3   4        0.33        3.99      7.46 o 
 -13   3   4        1.47        0.32      6.73 o 
 -12   3   4        4.26        4.11      7.01 o 
 -11   3   4       13.66       18.40      7.24 o 
 -10   3   4       20.38       25.60      7.19 o 
  -9   3   4      205.32      180.94     11.85 o 
  -8   3   4       49.28       46.56      6.81 o 
  -7   3   4       37.48       23.72      4.17 o 
  -6   3   4     1857.27     1882.12     26.05 o 
  -5   3   4      812.75      795.26     12.98 o 
  -4   3   4     1863.51     1912.52     25.27 o 
  -3   3   4     1167.48     1037.62     15.00 o 
  -2   3   4     2262.19     2431.06     30.12 o 
  -1   3   4      887.79     1021.24     13.16 o 
   0   3   4      744.67      744.32     19.03 o 
   1   3   4      171.51      213.24      7.47 o 
   2   3   4       49.02       49.41      5.30 o 
   3   3   4        2.44        0.39      3.22 o 
   4   3   4     3563.97     3652.57     63.64 o 
   5   3   4      599.04      585.84     14.26 o 
   6   3   4     1254.44     1319.86     25.80 o 
   7   3   4      456.94      450.90     29.27 o 
   8   3   4       29.10       27.11      5.51 o 
   9   3   4      368.35      340.63     13.11 o 
  10   3   4       60.93       38.34      6.56 o 
  11   3   4        0.23       -4.18      5.81 o 
  12   3   4       88.63       88.43     12.23 o 
  13   3   4        9.71       -2.19      8.36 o 
  14   3   4       90.87       91.70     14.49 o 
  15   3   4        3.47       27.82     11.88 o 
 -15   4   4        0.06       -8.27      9.84 o 
 -14   4   4        3.23       -8.61      8.61 o 
 -13   4   4        9.24       13.32     15.57 o 
 -12   4   4       37.62       43.08      8.86 o 
 -11   4   4       18.18        9.51      6.30 o 
 -10   4   4      203.43      219.55     13.73 o 
  -9   4   4      502.75      426.22     15.94 o 
  -8   4   4      525.46      524.70     15.03 o 
  -7   4   4        3.06       -1.41      2.40 o 
  -6   4   4        0.01        6.58      2.61 o 
  -5   4   4      345.69      357.94     11.95 o 
  -4   4   4     5097.57     5309.84     68.87 o 
  -3   4   4      384.42      315.53      7.49 o 
  -2   4   4     3825.34     3893.90     50.60 o 
  -1   4   4      199.93      194.04      6.68 o 
   0   4   4      662.86      679.79     13.62 o 
   2   4   4     2145.98     2026.26     28.06 o 
   3   4   4    10699.65    10659.36    132.39 o 
   4   4   4       20.99       23.53      2.98 o 
   5   4   4      261.72      301.94      8.29 o 
   6   4   4      971.57      930.76     18.35 o 
   7   4   4      330.68      319.17     11.77 o 
   8   4   4      973.34      957.29     20.65 o 
   9   4   4      121.06      145.77      8.66 o 
  10   4   4        9.44        3.76      4.50 o 
  11   4   4       24.12       29.79      5.84 o 
  12   4   4       12.52        5.99      6.65 o 
  13   4   4       29.10       20.09     10.11 o 
  14   4   4        8.97       11.57     10.34 o 
  15   4   4        1.74       -9.12      9.73 o 
 -15   5   4        1.07       -9.01      9.01 o 
 -14   5   4        2.73       -5.52      9.34 o 
 -13   5   4        0.13       -3.67      8.05 o 
 -12   5   4       62.78       60.45     12.76 o 
 -11   5   4        2.82        6.83      6.30 o 
 -10   5   4       57.11       44.11      8.84 o 
  -9   5   4       28.40       32.47      6.87 o 
  -8   5   4      280.67      280.96     11.14 o 
  -7   5   4      424.67      439.27     13.24 o 
  -6   5   4     1078.22     1067.86     17.58 o 
  -5   5   4      144.76      188.94      8.60 o 
  -4   5   4      621.69      644.21     10.34 o 
  -3   5   4     8646.96     8952.35     94.64 o 
  -2   5   4        7.32       -0.32      2.61 o 
  -1   5   4      117.47      131.77      5.39 o 
   0   5   4     1097.08     1087.03     53.61 o 
   1   5   4      677.74      814.56     17.42 o 
   2   5   4      510.00      513.41      9.14 o 
   3   5   4      355.74      339.20     10.81 o 
   4   5   4       16.01       30.66      4.63 o 
   5   5   4      205.13      188.84      7.35 o 
   6   5   4       34.58       33.36      4.61 o 
   7   5   4       10.92       13.83      3.81 o 
   8   5   4      341.06      282.51     10.97 o 
   9   5   4      390.75      363.81     12.14 o 
  10   5   4       88.92       87.79      7.65 o 
  11   5   4       49.11       48.21      6.64 o 
  12   5   4        0.01       -1.29      6.99 o 
  13   5   4        0.19       -7.78      7.78 o 
  14   5   4       12.08       -3.61     11.27 o 
 -15   6   4        2.47       -8.93      8.93 o 
 -14   6   4       22.24       30.08     11.89 o 
 -13   6   4       19.82       23.51      9.82 o 
 -12   6   4       18.21       -2.96      8.04 o 
 -11   6   4       10.05       -0.28      7.27 o 
 -10   6   4      160.67      152.78     11.26 o 
  -9   6   4      760.00      663.70     19.13 o 
  -8   6   4       98.50      104.01      7.36 o 
  -7   6   4      260.60      230.40      9.20 o 
  -6   6   4      278.40      278.52      9.36 o 
  -5   6   4       95.01       86.70      4.78 o 
  -4   6   4     1192.89     1130.59     17.07 o 
  -3   6   4     3223.37     3319.02     40.84 o 
  -2   6   4     9395.56     9523.17    133.78 o 
  -1   6   4     2841.60     2648.64     36.69 o 
   0   6   4        0.21       -0.57      2.83 o 
   1   6   4      188.68      241.86      6.06 o 
   2   6   4       25.34       58.51      3.42 o 
   3   6   4      177.00      140.24      5.92 o 
   4   6   4     2325.51     2442.74     36.07 o 
   5   6   4        1.02       -0.78      2.96 o 
   6   6   4       24.86       20.52      3.95 o 
   7   6   4      688.45      677.73     16.14 o 
   8   6   4       88.49       61.40      6.24 o 
   9   6   4      226.69      265.69     15.49 o 
  10   6   4       82.34       77.31      7.46 o 
  11   6   4        5.40       12.38      5.49 o 
  12   6   4       17.47        9.33      6.39 o 
  13   6   4       84.63      101.81     14.14 o 
  14   6   4        3.00        3.93      9.55 o 
 -14   7   4        6.21       -4.89      9.82 o 
 -13   7   4      170.47      236.04     19.87 o 
 -12   7   4       14.91       14.87      9.04 o 
 -11   7   4        6.52       -1.18      7.59 o 
 -10   7   4      181.68      218.78     16.23 o 
  -9   7   4      107.74      121.12      9.80 o 
  -8   7   4        1.49       -3.61      3.61 o 
  -7   7   4       32.27       26.39      4.68 o 
  -6   7   4      376.37      355.64     17.55 o 
  -5   7   4        0.77       -1.60      2.04 o 
  -4   7   4       13.39       10.08      5.03 o 
  -3   7   4     2551.11     2384.69     30.88 o 
  -2   7   4      875.38      835.95     15.32 o 
  -1   7   4     2014.09     2232.13     29.42 o 
   0   7   4     1238.37     1381.37     25.43 o 
   1   7   4     1010.50     1253.48     18.57 o 
   2   7   4      513.96      557.63     10.93 o 
   3   7   4       19.56       19.70      3.15 o 
   4   7   4      334.21      305.53      8.19 o 
   5   7   4        9.28       13.09      3.49 o 
   6   7   4      225.85      213.59      8.92 o 
   7   7   4      353.34      342.98     10.62 o 
   8   7   4      458.49      490.17     13.19 o 
   9   7   4      208.56      226.65     11.57 o 
  10   7   4       22.80       13.27      5.63 o 
  11   7   4       27.97       27.61      6.18 o 
  12   7   4       70.92       77.25      9.03 o 
  13   7   4       23.37       18.99      8.37 o 
  14   7   4        2.04      -12.32     14.97 o 
 -14   8   4        1.07       -8.80      8.80 o 
 -13   8   4       78.11       93.75     14.51 o 
 -12   8   4        6.07        7.52      8.94 o 
 -11   8   4       48.34       57.43     10.99 o 
 -10   8   4       71.89       33.49     14.59 o 
  -9   8   4      195.09      165.72     14.09 o 
  -8   8   4      202.15      191.69     11.80 o 
  -7   8   4       75.73       87.98      6.77 o 
  -6   8   4       16.26       18.12      4.01 o 
  -5   8   4      402.51      409.29      9.81 o 
  -4   8   4      708.07      754.54     13.44 o 
  -3   8   4      175.53      163.08      5.68 o 
  -2   8   4        0.08        6.24      3.06 o 
  -1   8   4       83.70      124.67      5.12 o 
   0   8   4     2402.46     2539.17     33.20 o 
   1   8   4      286.25      258.81      7.01 o 
   2   8   4     3379.12     3554.16     45.18 o 
   3   8   4      542.23      609.90     12.31 o 
   4   8   4        8.03        6.02      3.10 o 
   5   8   4      407.54      416.05     10.53 o 
   6   8   4      105.30      112.47      6.93 o 
   7   8   4      533.21      466.79     12.62 o 
   8   8   4      145.59      121.59      8.05 o 
   9   8   4      103.23      105.33      7.94 o 
  10   8   4        0.28       -4.27      4.27 o 
  11   8   4       54.77       64.87      7.50 o 
  12   8   4        1.14        4.20      6.33 o 
  13   8   4        7.50       20.54     10.11 o 
  14   8   4        4.88       15.31     10.29 o 
 -14   9   4        1.10       -2.59      9.97 o 
 -13   9   4        0.24       -6.05     13.55 o 
 -12   9   4      200.52      252.15     19.67 o 
 -11   9   4       86.81      107.70     20.91 o 
 -10   9   4       48.16       43.84      9.68 o 
  -9   9   4        0.24        0.21      5.41 o 
  -8   9   4       40.89       53.70      7.80 o 
  -7   9   4       52.93       51.55      7.50 o 
  -6   9   4      319.55      326.36     14.05 o 
  -5   9   4      458.43      469.61     12.75 o 
  -4   9   4      176.98      209.76      7.12 o 
  -3   9   4       17.91       21.87      4.03 o 
  -2   9   4        1.82        5.78      3.05 o 
  -1   9   4       42.56       49.24      4.43 o 
   0   9   4      647.59      600.35     11.55 o 
   1   9   4      367.14      332.08      8.88 o 
   2   9   4      368.37      354.14      9.06 o 
   3   9   4        6.21        2.07      2.79 o 
   4   9   4      193.00      195.48     10.01 o 
   5   9   4      743.15      713.99     14.57 o 
   6   9   4       13.42       16.68      4.32 o 
   7   9   4       19.64       20.58      4.98 o 
   8   9   4       17.33       23.15      5.10 o 
   9   9   4        8.00        3.52      4.70 o 
  10   9   4        1.38       -3.29      4.84 o 
  11   9   4       26.66       37.21      7.09 o 
  12   9   4        6.23       -2.40      6.86 o 
  13   9   4        1.93       -2.18      8.86 o 
 -13  10   4        0.36       -5.66     16.11 o 
 -12  10   4        5.59        6.07      8.92 o 
 -11  10   4       79.35       95.55     13.91 o 
 -10  10   4       97.56       69.34     18.94 o 
  -9  10   4      513.36      519.79     27.22 o 
  -8  10   4       25.34       26.85      6.56 o 
  -7  10   4       14.99       14.63      6.18 o 
  -6  10   4       85.96       68.23      6.89 o 
  -5  10   4       99.06       99.68      7.38 o 
  -4  10   4        0.44       -0.64      4.13 o 
  -3  10   4      323.50      381.32     10.80 o 
  -2  10   4      350.02      384.89     12.81 o 
  -1  10   4      104.43      101.38      5.99 o 
   0  10   4       31.89       27.31      6.39 o 
   1  10   4     1519.38     1549.94     25.22 o 
   2  10   4      207.53      254.65      9.71 o 
   3  10   4      313.17      309.32     16.51 o 
   4  10   4      668.74      619.53     16.69 o 
   5  10   4       16.36       19.00      5.10 o 
   6  10   4      164.86      190.44     10.99 o 
   7  10   4      359.02      355.20     14.01 o 
   8  10   4       63.06       73.98      7.88 o 
   9  10   4       66.97       80.51      9.39 o 
  10  10   4       63.83       72.95      8.58 o 
  11  10   4       26.21       28.93      7.26 o 
  12  10   4        4.81       17.73      7.79 o 
  13  10   4      163.66      219.38     25.19 o 
 -13  11   4       18.39       19.99     11.80 o 
 -12  11   4       20.95       13.65     10.24 o 
 -11  11   4        5.49       -1.29      8.10 o 
 -10  11   4       55.76       49.78     21.64 o 
  -9  11   4       57.89       50.06      8.35 o 
  -8  11   4      594.67      550.58     23.56 o 
  -7  11   4      162.68      171.57     11.69 o 
  -6  11   4      100.20       91.07      7.77 o 
  -5  11   4        3.90       -1.19      4.48 o 
  -4  11   4       30.58       37.38      6.70 o 
  -3  11   4      239.32      268.33     12.11 o 
  -2  11   4      336.29      333.69     12.80 o 
  -1  11   4        6.82        6.81      4.37 o 
   0  11   4      368.25      343.48     11.87 o 
   1  11   4        7.41       10.41      3.10 o 
   2  11   4        2.47        6.23      3.30 o 
   3  11   4        3.85       -0.34      3.01 o 
   4  11   4        3.50        8.28      4.62 o 
   5  11   4      394.81      370.52     12.60 o 
   6  11   4      331.43      305.26     12.81 o 
   7  11   4      204.42      186.62     10.98 o 
   8  11   4      181.57      157.67     10.67 o 
   9  11   4       33.03       21.48      6.27 o 
  10  11   4        0.34       -3.85      5.54 o 
  11  11   4        0.88       -5.30      8.88 o 
  12  11   4        0.87       12.88      9.88 o 
  13  11   4        1.34        5.18      9.68 o 
 -13  12   4        1.43      -12.05     12.45 o 
 -12  12   4        9.83        0.24      9.60 o 
 -11  12   4       48.59       70.21     13.84 o 
 -10  12   4       30.49       25.62      9.30 o 
  -9  12   4        6.26        1.57      6.53 o 
  -8  12   4       40.42       26.60      7.24 o 
  -7  12   4      104.69       90.19     13.65 o 
  -6  12   4       92.71       94.56      9.49 o 
  -5  12   4       44.80       62.29     11.65 o 
  -4  12   4      302.35      275.21     13.22 o 
  -3  12   4      104.63      116.28      9.16 o 
  -2  12   4      121.68      121.14      8.96 o 
  -1  12   4      174.53      210.74      9.56 o 
   0  12   4      202.16      221.94     10.03 o 
   1  12   4       48.14       61.79      6.76 o 
   2  12   4       28.36       49.16      7.18 o 
   3  12   4      115.08      119.97      9.52 o 
   4  12   4       99.07      106.74     10.91 o 
   5  12   4       75.61       95.37      9.32 o 
   6  12   4       88.05       76.40      9.57 o 
   7  12   4      179.05      166.03     12.49 o 
   8  12   4       18.89       26.33      7.35 o 
   9  12   4        0.49        5.12      6.28 o 
  10  12   4        3.17        1.92      6.57 o 
  11  12   4       42.66       46.56     11.05 o 
  12  12   4       23.24        8.48     11.34 o 
 -12  13   4       82.79       64.98     26.43 o 
 -11  13   4      139.62      153.18     30.08 o 
 -10  13   4        0.22      -13.62     17.22 o 
  -9  13   4       11.40        0.24      7.42 o 
  -8  13   4        9.48       12.89      7.85 o 
  -7  13   4      289.45      288.47     17.93 o 
  -6  13   4        4.91       -4.58      5.46 o 
  -5  13   4       76.92       86.72     11.91 o 
  -4  13   4       29.99       31.34      6.55 o 
  -3  13   4      349.30      345.81     13.97 o 
  -2  13   4       17.68       20.27      5.62 o 
  -1  13   4      146.14      154.58      9.05 o 
   0  13   4       40.23       49.76      6.12 o 
   1  13   4        4.04       -1.85      5.80 o 
   2  13   4      265.56      311.48     14.37 o 
   3  13   4      136.47      129.03     10.25 o 
   4  13   4        0.67        8.28      5.69 o 
   5  13   4      297.52      296.40     17.20 o 
   6  13   4        1.56       -0.02      5.64 o 
   7  13   4       21.93       30.71      7.43 o 
   8  13   4       13.98        7.67      6.63 o 
   9  13   4       60.65       37.94      8.61 o 
  10  13   4        1.31       -6.24      6.24 o 
  11  13   4        0.25       -4.90      8.30 o 
  12  13   4       30.68       19.56     14.28 o 
 -12  14   4        5.97       11.88     20.88 o 
 -11  14   4       88.63       65.66     24.34 o 
 -10  14   4        8.49      -15.66     15.66 o 
  -9  14   4       18.09       21.61     11.99 o 
  -8  14   4       15.31       10.31     11.16 o 
  -7  14   4       28.22       19.45     10.90 o 
  -6  14   4      138.61      158.22     14.69 o 
  -5  14   4       69.41       75.17     13.50 o 
  -4  14   4      210.63      160.51     11.75 o 
  -3  14   4      453.72      430.70     19.75 o 
  -2  14   4       12.27        8.05      4.79 o 
  -1  14   4       34.64       26.66      5.94 o 
   0  14   4      150.68      120.36      8.66 o 
   1  14   4      174.59      185.00     10.36 o 
   2  14   4       33.38       24.22      6.50 o 
   3  14   4      165.08      142.74     11.05 o 
   4  14   4       94.50       96.31      9.60 o 
   5  14   4       21.51        2.88      5.96 o 
   6  14   4       31.37       33.33      7.44 o 
   7  14   4       17.70       15.98      6.92 o 
   8  14   4        2.94        5.42      6.41 o 
   9  14   4       69.06       67.09     14.63 o 
  10  14   4       18.22       20.76      8.79 o 
  11  14   4       68.36       69.46     38.07 o 
 -11  15   4        7.26       16.50     22.18 o 
 -10  15   4       64.08       72.65     25.04 o 
  -9  15   4        1.18       -2.36     11.04 o 
  -8  15   4        2.15       -1.68     24.90 o 
  -7  15   4       31.23       40.93     13.53 o 
  -6  15   4        8.36        0.79      9.79 o 
  -5  15   4      102.84      111.12     13.14 o 
  -4  15   4       15.76        7.23      8.20 o 
  -3  15   4        6.20       18.77      8.55 o 
  -2  15   4        0.51       12.32      8.15 o 
  -1  15   4        7.22       14.24      7.94 o 
   0  15   4        7.25        0.29      5.61 o 
   1  15   4        0.01       -5.36      5.36 o 
   2  15   4       98.58       90.87      9.50 o 
   3  15   4      167.22      194.65     22.09 o 
   4  15   4      112.32      127.87     11.11 o 
   5  15   4        0.34        4.55      6.04 o 
   6  15   4        0.80       -5.28      5.94 o 
   7  15   4       17.34       31.66      8.16 o 
   8  15   4        6.66        8.34      7.11 o 
   9  15   4        3.26        3.77      7.69 o 
  10  15   4        2.85       -9.09      9.09 o 
  11  15   4       22.14       29.36     15.06 o 
 -10  16   4        0.98       17.16     20.66 o 
  -9  16   4        9.18       -6.75     14.83 o 
  -8  16   4       64.80       64.95     16.20 o 
  -7  16   4       20.46       26.31     12.51 o 
  -6  16   4       77.27       64.07     15.01 o 
  -5  16   4       18.52        0.98      8.27 o 
  -4  16   4        0.22        4.76      8.36 o 
  -3  16   4       56.33       71.45     11.57 o 
  -2  16   4      257.07      246.66     17.72 o 
  -1  16   4      467.92      420.08     20.93 o 
   0  16   4       39.23       24.83     15.88 o 
   1  16   4       47.32       45.48      9.94 o 
   2  16   4       51.18       46.62     15.16 o 
   3  16   4      141.53      171.62     24.10 o 
   4  16   4       38.96       31.85     11.08 o 
   5  16   4        1.12       -6.82      7.31 o 
   6  16   4       30.21       36.88     10.00 o 
   7  16   4       45.40       43.22      8.86 o 
   8  16   4       66.74       49.91     11.69 o 
   9  16   4       11.56        6.10      9.57 o 
  10  16   4       31.54       37.76     15.65 o 
 -10  17   4       10.81       17.66     21.98 o 
  -9  17   4        2.31       16.34     13.75 o 
  -8  17   4        5.24        6.97     12.53 o 
  -7  17   4        1.55        0.40     27.38 o 
  -6  17   4       57.05       76.97     16.98 o 
  -5  17   4        4.28       -4.28      8.32 o 
  -4  17   4       14.96        4.96      8.68 o 
  -3  17   4        6.46       10.58      8.77 o 
  -2  17   4       17.41       18.95      8.97 o 
  -1  17   4        0.75        4.88     15.89 o 
   0  17   4       53.36       53.08     14.00 o 
   1  17   4      136.73      139.95     15.05 o 
   2  17   4       25.07       22.69     11.76 o 
   3  17   4       35.50       57.08     22.66 o 
   4  17   4      152.12      191.44     16.98 o 
   5  17   4        1.51        2.76      8.19 o 
   6  17   4        2.63       -6.92     14.33 o 
   7  17   4        7.23       22.77     14.20 o 
   8  17   4       13.31        6.56     15.42 o 
   9  17   4        1.13        0.42     12.43 o 
  -9  18   4       15.84        5.50     14.28 o 
  -8  18   4        0.56        0.14     15.07 o 
  -7  18   4       23.74       32.31     14.44 o 
  -6  18   4        7.83       -0.20     11.96 o 
  -5  18   4       15.75       17.48     10.44 o 
  -4  18   4       24.12       55.90     12.37 o 
  -3  18   4        0.18        2.06      8.85 o 
  -2  18   4       10.74       17.15      9.25 o 
  -1  18   4       10.52       -2.08      8.56 o 
   0  18   4       58.13       51.74     11.38 o 
   1  18   4       22.24       36.96     10.56 o 
   2  18   4       18.35       29.76     10.48 o 
   3  18   4       76.61       64.89     20.85 o 
   4  18   4       19.80       25.42     10.23 o 
   5  18   4       12.71        2.65      8.95 o 
   6  18   4       11.19        4.62     21.27 o 
   7  18   4        0.16      -10.56     10.56 o 
   8  18   4       21.67       37.30     15.45 o 
  -8  19   4       11.58       16.43     15.21 o 
  -7  19   4       32.54       17.68     22.40 o 
  -6  19   4        4.72       -6.37     27.97 o 
  -5  19   4        0.88       -6.75      9.61 o 
  -4  19   4        0.03       -6.70      9.44 o 
  -3  19   4        0.77        5.50      9.85 o 
  -2  19   4       77.71       86.93     13.89 o 
  -1  19   4       19.95       16.39      9.23 o 
   0  19   4        0.16       -0.63      8.71 o 
   1  19   4        2.99       10.69      9.16 o 
   2  19   4        7.33       -4.45      8.61 o 
   3  19   4        1.90       19.06     13.89 o 
   4  19   4        9.61       -5.82     16.27 o 
   5  19   4       50.89       52.36     28.13 o 
   6  19   4        0.00       -9.92     11.88 o 
   7  19   4       45.71       36.12     26.05 o 
  -6  20   4       19.85       33.71     24.85 o 
  -5  20   4       10.79        9.28     21.47 o 
  -4  20   4       28.41       16.40     14.83 o 
  -3  20   4        1.88       -9.87     19.07 o 
  -2  20   4       17.00       38.50     16.21 o 
  -1  20   4       19.32       15.07     14.00 o 
   0  20   4       15.75       16.35     14.09 o 
   1  20   4        1.35        4.16     16.18 o 
   2  20   4        9.86       -6.75     25.75 o 
   3  20   4        9.73        9.81     13.39 o 
   4  20   4        0.14      -11.89     13.22 o 
   5  20   4        1.11       -7.89     12.94 o 
   6  20   4       25.45       32.75     25.33 o 
  -5  21   4       52.73       75.91     29.23 o 
  -4  21   4        5.16       -7.02     14.00 o 
  -3  21   4        7.66       10.77     26.79 o 
  -2  21   4        8.46        9.27     15.09 o 
  -1  21   4        1.97      -11.48     11.48 o 
   0  21   4        2.78       -6.91     12.91 o 
   1  21   4        3.33        7.95     14.99 o 
   2  21   4       42.05       39.62     16.53 o 
   3  21   4       69.49       69.32     24.29 o 
   4  21   4       57.74       42.87     25.66 o 
  -2  22   4        0.66      -16.86     16.86 o 
  -1  22   4        0.70      -18.37     18.37 o 
   0  22   4       15.54        1.14     19.01 o 
 -15   1   5        7.73        4.49      9.14 o 
 -14   1   5        3.49        3.92      7.86 o 
 -13   1   5       31.43       21.58      8.45 o 
 -12   1   5       20.46       26.01      8.02 o 
 -11   1   5       54.05       52.46      8.60 o 
 -10   1   5      564.45      531.51     19.13 o 
  -9   1   5      719.02      728.55     26.03 o 
  -8   1   5       18.60       28.14      7.58 o 
  -7   1   5     1003.83      910.05     28.49 o 
  -6   1   5       13.40        9.53      5.67 o 
  -5   1   5       78.78       81.22      7.14 o 
  -4   1   5     2644.69     2783.72     38.68 o 
  -3   1   5     5894.17     5710.00     82.24 o 
  -2   1   5      741.37      750.40     14.24 o 
  -1   1   5      227.82      283.59      5.46 o 
   0   1   5     2057.56     2253.71     30.19 o 
   1   1   5     5752.95     5416.98     58.43 o 
   2   1   5       89.77       90.86      5.45 o 
   3   1   5        2.99        2.59      3.59 o 
   4   1   5      211.00      242.54      8.50 o 
   5   1   5     2391.25     2249.46     37.81 o 
   6   1   5      551.35      503.69     36.50 o 
   7   1   5      121.80      133.29     10.84 o 
   8   1   5       61.37       59.46      7.25 o 
   9   1   5       59.63       60.15      9.13 o 
  10   1   5      168.23      184.60     14.68 o 
  11   1   5       40.04       33.46      9.38 o 
  12   1   5      147.74      157.64     15.27 o 
  13   1   5       49.63       46.31     14.76 o 
  14   1   5       13.96        3.24      7.45 o 
  15   1   5       11.92        8.49      8.68 o 
 -15   2   5        8.48       21.38      9.67 o 
 -14   2   5        2.48        1.16      7.80 o 
 -13   2   5       48.68       50.42     12.85 o 
 -12   2   5       10.75       15.56      7.79 o 
 -11   2   5      232.95      209.66     14.11 o 
 -10   2   5       93.78      113.88     10.55 o 
  -9   2   5      490.95      518.84     17.50 o 
  -8   2   5      233.50      263.88     15.71 o 
  -7   2   5      132.45      141.46      7.07 o 
  -6   2   5      527.43      511.26     26.84 o 
  -5   2   5     2933.38     3091.66     48.28 o 
  -4   2   5      898.79      949.13     18.02 o 
  -3   2   5     3447.77     3678.19     54.20 o 
  -2   2   5     1519.48     1607.14     23.24 o 
  -1   2   5     1904.16     1905.65     22.19 o 
   0   2   5      165.91      192.06      5.30 o 
   1   2   5       69.91      103.47      4.30 o 
   2   2   5     1809.54     1618.70     29.99 o 
   3   2   5       34.16       43.09      4.78 o 
   4   2   5      631.51      566.53     13.99 o 
   5   2   5      271.02      287.80     11.70 o 
   6   2   5     1089.84      898.80     50.42 o 
   7   2   5       65.85       74.24      8.68 o 
   8   2   5       89.26       73.49      8.05 o 
   9   2   5      336.68      325.58     17.44 o 
  10   2   5        8.95        2.09      8.49 o 
  11   2   5       95.82      104.69     12.30 o 
  12   2   5       40.56       27.90     16.61 o 
  13   2   5      100.07      103.55     26.11 o 
  14   2   5        3.03       -9.00      9.12 o 
  15   2   5        1.95       -5.10      7.94 o 
 -15   3   5        2.09       -1.17     17.23 o 
 -14   3   5        1.44        9.99      8.29 o 
 -13   3   5        9.66        2.49      7.35 o 
 -12   3   5        0.76        0.86      6.84 o 
 -11   3   5       14.98       14.36      7.04 o 
 -10   3   5        2.52       10.33      6.35 o 
  -9   3   5     1062.98     1020.84     25.42 o 
  -8   3   5        0.04        2.37      4.84 o 
  -7   3   5      411.36      407.23     11.08 o 
  -6   3   5      524.09      500.60     11.88 o 
  -5   3   5       24.92       32.48      3.88 o 
  -4   3   5      980.65     1240.48     17.82 o 
  -3   3   5     2036.89     1990.79     28.47 o 
  -2   3   5        9.95       26.55      3.21 o 
  -1   3   5      609.50      671.91     10.02 o 
   0   3   5     5463.37     5437.50     76.64 o 
   2   3   5        2.27        0.00      1.09 o 
   4   3   5        2.59        3.45      2.09 o 
   5   3   5      637.70      656.10     21.85 o 
   6   3   5      582.08      622.58     16.24 o 
   7   3   5        5.92        4.79      3.44 o 
   8   3   5       76.99       72.25      7.96 o 
   9   3   5       95.78       94.23      9.12 o 
  10   3   5       18.03       15.96      6.35 o 
  11   3   5       73.46       54.87      8.95 o 
  12   3   5      112.81      121.79     15.52 o 
  13   3   5       12.20       -1.50      9.15 o 
  14   3   5       21.15       11.87     10.05 o 
 -15   4   5       11.38       17.25     11.04 o 
 -14   4   5       82.44      111.82     20.82 o 
 -13   4   5        0.18       -3.42      7.02 o 
 -12   4   5      146.73      156.89     13.41 o 
 -11   4   5        3.33        4.21      9.16 o 
 -10   4   5        4.71        8.56      6.40 o 
  -9   4   5      167.96      176.09     12.07 o 
  -8   4   5      402.18      392.03     23.92 o 
  -7   4   5       25.57       23.56      4.63 o 
  -6   4   5       40.89       48.81      5.02 o 
  -5   4   5      701.21      676.40     12.99 o 
  -4   4   5      107.71      138.30      5.27 o 
  -3   4   5      346.25      373.04      8.64 o 
  -2   4   5      309.21      349.95      7.20 o 
  -1   4   5     5794.32     5550.43     59.99 o 
   0   4   5     3634.88     3618.92     96.87 o 
   1   4   5     2439.71     2950.89     36.17 o 
   2   4   5       42.41       44.87      3.76 o 
   3   4   5        3.62       -0.18      2.15 o 
   4   4   5      281.04      313.03     10.07 o 
   5   4   5      484.58      629.26     15.05 o 
   6   4   5      853.03      784.80     18.53 o 
   7   4   5       95.38      120.68      8.82 o 
   8   4   5      109.78       88.42      8.69 o 
   9   4   5       10.55       12.97      5.07 o 
  10   4   5      145.71      160.54     10.77 o 
  11   4   5        1.00       -3.90      4.75 o 
  12   4   5       13.82       14.97      6.40 o 
  13   4   5       50.87       34.00     10.70 o 
  14   4   5       52.76       39.66     11.76 o 
 -15   5   5        4.35        6.06     10.36 o 
 -14   5   5        0.33       -8.31      8.31 o 
 -13   5   5       61.67       68.48     12.55 o 
 -12   5   5        0.02       -0.45      7.27 o 
 -11   5   5       14.73       22.39      6.95 o 
 -10   5   5       51.01       30.40     11.36 o 
  -9   5   5       17.05       23.10      6.66 o 
  -8   5   5      492.50      453.43     15.59 o 
  -7   5   5       95.79      102.64      7.50 o 
  -6   5   5     1999.88     2055.64     31.13 o 
  -5   5   5       81.15       88.87      5.26 o 
  -4   5   5        2.19        5.42      2.27 o 
  -3   5   5     1114.26     1057.69     17.30 o 
  -2   5   5     9832.14     9919.61    123.80 o 
  -1   5   5      861.26      822.29     15.98 o 
   0   5   5    10318.84    10842.82    150.79 o 
   1   5   5     2240.16     2504.18     35.05 o 
   2   5   5     4428.41     4493.83     58.94 o 
   3   5   5      323.77      403.28     12.90 o 
   4   5   5     3602.22     3592.36     50.22 o 
   5   5   5      193.24      198.09      7.83 o 
   6   5   5        7.81        5.72      3.16 o 
   7   5   5       80.49       91.03      6.66 o 
   8   5   5      567.38      571.58     14.42 o 
   9   5   5       11.89       10.47      5.74 o 
  10   5   5       43.72       57.22      6.70 o 
  11   5   5      297.51      323.12     15.38 o 
  12   5   5       31.96       54.44      8.46 o 
  13   5   5       13.39        7.85      7.10 o 
  14   5   5        0.79       -7.66      9.45 o 
 -14   6   5      103.12       93.11     15.04 o 
 -13   6   5       80.50       73.35     13.32 o 
 -12   6   5        6.15       -0.08      8.42 o 
 -11   6   5        0.11        0.89      7.35 o 
 -10   6   5        1.42        7.75      7.63 o 
  -9   6   5      355.29      342.38     15.67 o 
  -8   6   5      182.72      174.66      9.54 o 
  -7   6   5      130.79      141.49      7.46 o 
  -6   6   5       86.31       96.68      5.22 o 
  -5   6   5        0.02        0.44      2.28 o 
  -4   6   5      268.15      292.57      7.71 o 
  -3   6   5     2147.18     2378.96     34.73 o 
  -2   6   5      507.12      478.11     11.90 o 
  -1   6   5      488.75      496.98     10.42 o 
   0   6   5       10.85        9.52      3.33 o 
   1   6   5       83.21       77.13      5.87 o 
   2   6   5      687.53      852.26     21.00 o 
   3   6   5       27.54       30.92      4.66 o 
   4   6   5      130.27      118.68      9.26 o 
   5   6   5      547.60      548.89     12.10 o 
   6   6   5       41.97       34.79      4.62 o 
   7   6   5      153.11      158.99      8.53 o 
   8   6   5        0.57       -4.01      4.01 o 
   9   6   5       20.11        9.51      4.56 o 
  10   6   5       24.63       11.01      7.50 o 
  11   6   5       58.35       43.04      6.64 o 
  12   6   5        1.33        1.44      5.82 o 
  13   6   5        0.05       -1.49      7.26 o 
  14   6   5        6.50       11.12     10.04 o 
 -14   7   5       14.19       20.27     11.46 o 
 -13   7   5       28.44       21.35     10.15 o 
 -12   7   5        4.09       -0.63      8.57 o 
 -11   7   5       16.65       15.48      8.65 o 
 -10   7   5      277.80      287.95     18.75 o 
  -9   7   5      136.97      134.82     12.86 o 
  -8   7   5       50.80       44.32      6.86 o 
  -7   7   5       52.77       38.63      6.54 o 
  -6   7   5      107.86      114.78      6.23 o 
  -5   7   5        1.56       -0.59      2.91 o 
  -4   7   5      387.74      398.40     10.15 o 
  -3   7   5      336.02      270.97      8.45 o 
  -2   7   5        0.03        4.20      2.77 o 
  -1   7   5      115.26       81.91      5.79 o 
   0   7   5      371.94      483.96     13.02 o 
   1   7   5      556.31      567.30     12.94 o 
   2   7   5      389.86      379.02     11.17 o 
   3   7   5     1262.71     1400.07     20.85 o 
   4   7   5      386.67      398.00      9.61 o 
   5   7   5      143.42      123.29      6.75 o 
   6   7   5       63.66       57.86      5.57 o 
   7   7   5       11.27       -0.93      3.98 o 
   8   7   5      431.37      433.94     12.74 o 
   9   7   5        5.35        8.15      4.65 o 
  10   7   5       15.77       10.14      6.38 o 
  11   7   5        0.01        2.18      5.08 o 
  12   7   5       23.41       25.96      7.47 o 
  13   7   5        9.65       14.99      8.54 o 
  14   7   5       79.66       63.44     16.84 o 
 -14   8   5        4.62        9.44     10.72 o 
 -13   8   5       12.40       24.85     10.64 o 
 -12   8   5       14.33        8.87     10.44 o 
 -11   8   5       14.76       26.50      9.38 o 
 -10   8   5      111.78       93.13     11.63 o 
  -9   8   5       67.89       47.30      9.16 o 
  -8   8   5       32.30       18.07      5.85 o 
  -7   8   5        1.30       10.94      5.43 o 
  -6   8   5      177.09      212.54      9.70 o 
  -5   8   5      547.56      552.37     15.59 o 
  -4   8   5      279.13      298.74      9.59 o 
  -3   8   5       20.59       24.38      3.93 o 
  -2   8   5     2031.23     2168.02     32.57 o 
  -1   8   5     1217.22     1114.42     20.53 o 
   0   8   5      110.77      130.32      6.96 o 
   1   8   5        3.88       15.65      3.50 o 
   2   8   5       57.48       37.75      4.71 o 
   3   8   5     1281.56     1258.06     19.32 o 
   4   8   5      137.96      147.22      7.11 o 
   5   8   5       53.61       51.93      6.19 o 
   6   8   5      963.06      961.46     18.28 o 
   7   8   5       63.02       64.97      6.23 o 
   8   8   5       90.73      108.58     10.37 o 
   9   8   5      167.92      227.86     11.12 o 
  10   8   5       33.20       26.62      5.75 o 
  11   8   5       58.58       59.61      7.69 o 
  12   8   5       77.96       92.64     11.18 o 
  13   8   5       52.29       70.69     15.36 o 
  14   8   5        4.17        5.25     17.70 o 
 -14   9   5        4.16      -10.01     10.01 o 
 -13   9   5       68.99       65.94     12.96 o 
 -12   9   5       87.58      114.00     14.31 o 
 -11   9   5       13.11       16.08      8.79 o 
 -10   9   5       37.57       37.47      9.28 o 
  -9   9   5       84.64       63.31      9.93 o 
  -8   9   5      397.91      328.49     14.60 o 
  -7   9   5        0.12       -1.62      7.79 o 
  -6   9   5       12.38       13.25      4.91 o 
  -5   9   5      327.18      354.33     11.72 o 
  -4   9   5      362.99      369.13     10.93 o 
  -3   9   5       58.18       74.12      5.67 o 
  -2   9   5      557.51      583.63     12.79 o 
  -1   9   5       44.41       52.92      5.34 o 
   0   9   5     1069.76     1149.06     21.29 o 
   1   9   5      104.34      117.98      5.34 o 
   2   9   5       56.37       60.55      4.95 o 
   3   9   5       18.82       20.08      4.61 o 
   4   9   5       52.71       56.61      6.35 o 
   5   9   5       55.97       58.98      7.05 o 
   6   9   5       26.60       40.15      6.06 o 
   7   9   5      248.84      241.58     11.97 o 
   8   9   5       13.22       16.59      5.45 o 
   9   9   5      112.96      101.04      9.01 o 
  10   9   5       20.88       21.83      7.93 o 
  11   9   5        5.14        8.37      6.90 o 
  12   9   5        4.49        4.56      7.26 o 
  13   9   5       75.28       78.65     11.27 o 
 -13  10   5        5.42       -8.07      8.07 o 
 -12  10   5       46.52       35.46     10.90 o 
 -11  10   5       13.77       12.91      9.19 o 
 -10  10   5        0.02       -6.56      6.56 o 
  -9  10   5       33.52        8.35     10.60 o 
  -8  10   5      305.34      296.88     15.03 o 
  -7  10   5      520.28      520.77     17.12 o 
  -6  10   5       32.31       33.30      5.72 o 
  -5  10   5        3.82        1.72      4.23 o 
  -4  10   5       18.60       17.77      5.22 o 
  -3  10   5      813.95      804.62     19.89 o 
  -2  10   5      206.81      230.81     10.77 o 
  -1  10   5       55.88       82.74      7.42 o 
   0  10   5      109.25       96.28      6.87 o 
   1  10   5      551.91      521.43     14.91 o 
   2  10   5     1541.05     1598.60     30.91 o 
   3  10   5       76.14       81.65      6.99 o 
   4  10   5      143.66      137.24      9.19 o 
   5  10   5       52.51       42.62      6.02 o 
   6  10   5      136.63      164.87      9.81 o 
   7  10   5      103.48      126.72     12.44 o 
   8  10   5      129.22      118.99      9.30 o 
   9  10   5        3.93       13.35      5.97 o 
  10  10   5       16.56        2.36      5.98 o 
  11  10   5       13.05       17.25      6.94 o 
  12  10   5        5.43       16.51      8.31 o 
  13  10   5        0.14       -2.72      7.58 o 
 -13  11   5        8.57       -1.87     10.25 o 
 -12  11   5        5.17        2.66      9.40 o 
 -11  11   5      113.09      108.91     13.67 o 
 -10  11   5       23.14       25.08      9.00 o 
  -9  11   5       31.47       16.02      8.11 o 
  -8  11   5       13.36       12.39      6.42 o 
  -7  11   5        0.89        3.00      5.75 o 
  -6  11   5       28.61       22.32      5.72 o 
  -5  11   5       23.01       13.38      6.13 o 
  -4  11   5       10.92        8.08      5.43 o 
  -3  11   5      448.03      481.74     15.38 o 
  -2  11   5       82.53       88.58      7.85 o 
  -1  11   5        8.59       13.13      4.71 o 
   0  11   5       49.60       40.68      5.97 o 
   1  11   5      566.22      558.11     18.27 o 
   2  11   5      132.50      141.99      9.55 o 
   3  11   5       36.15       22.43      5.96 o 
   4  11   5      337.43      366.42     15.99 o 
   5  11   5      509.42      503.09     17.28 o 
   6  11   5        8.19       -2.01      5.75 o 
   7  11   5        2.95       14.45      6.21 o 
   8  11   5      425.84      416.83     18.03 o 
   9  11   5        0.95        4.48      6.18 o 
  10  11   5        7.89       12.12      8.08 o 
  11  11   5       18.24       39.89      9.34 o 
  12  11   5       35.90       24.40     10.71 o 
  13  11   5        0.16       -9.05      9.05 o 
 -13  12   5       12.02      -16.74     16.74 o 
 -12  12   5       20.79       26.15     13.23 o 
 -11  12   5       18.56       25.95     12.79 o 
 -10  12   5       18.09        7.78     10.21 o 
  -9  12   5        0.52       -7.99      7.99 o 
  -8  12   5        4.15       12.70      8.15 o 
  -7  12   5       59.57       64.99     16.32 o 
  -6  12   5      131.12      116.24     10.74 o 
  -5  12   5        5.65        3.45      5.60 o 
  -4  12   5       16.05       10.83      5.56 o 
  -3  12   5      216.28      176.27     13.82 o 
  -2  12   5        8.21       10.23      5.90 o 
  -1  12   5      151.41      153.44      8.98 o 
   0  12   5      208.33      237.08     12.28 o 
   1  12   5      463.84      434.87     20.93 o 
   2  12   5     1316.53     1237.88     24.51 o 
   3  12   5       57.22       59.59      7.73 o 
   4  12   5      118.39      112.24      9.88 o 
   5  12   5       58.19       54.91      7.87 o 
   6  12   5      120.85      121.88     10.74 o 
   7  12   5        3.69        2.64      5.61 o 
   8  12   5        1.35       -5.60      5.60 o 
   9  12   5      118.51      117.55     11.64 o 
  10  12   5      135.63      144.46     18.30 o 
  11  12   5      159.19      183.45     19.64 o 
  12  12   5       29.55       19.28     10.92 o 
 -12  13   5        0.09       15.74     19.89 o 
 -11  13   5        2.86       -4.61     10.54 o 
 -10  13   5        1.07       11.92     12.13 o 
  -9  13   5       39.39       36.68     11.93 o 
  -8  13   5        0.00        7.14      7.88 o 
  -7  13   5       69.49       84.15     11.28 o 
  -6  13   5      102.55      102.82     11.73 o 
  -5  13   5      615.68      557.48     18.24 o 
  -4  13   5       42.08       27.42      6.63 o 
  -3  13   5       13.01        9.46      6.11 o 
  -2  13   5        3.90       -1.24      5.09 o 
  -1  13   5       33.52       41.47      6.15 o 
   0  13   5      933.96      804.13     19.09 o 
   1  13   5      525.71      594.78     16.03 o 
   2  13   5      416.95      408.75     15.54 o 
   3  13   5        7.54       12.79      5.95 o 
   4  13   5       42.22       27.13      6.85 o 
   5  13   5        0.00       -0.72      5.26 o 
   6  13   5       85.79      102.55     14.88 o 
   7  13   5       46.04       48.00      9.45 o 
   8  13   5       27.44       21.61     10.61 o 
   9  13   5        3.37       15.80      7.19 o 
  10  13   5       19.64       16.42     12.60 o 
  11  13   5        5.29       13.36      9.75 o 
  12  13   5        1.08        3.13     10.76 o 
 -11  14   5       15.91       22.81     21.39 o 
 -10  14   5       57.15       60.23     24.00 o 
  -9  14   5       20.99       15.69     18.34 o 
  -8  14   5       71.15       86.28     12.21 o 
  -7  14   5        2.55       -3.37      9.11 o 
  -6  14   5       65.52       64.74     10.25 o 
  -5  14   5        0.25        1.51      5.81 o 
  -4  14   5        0.58        4.32      7.36 o 
  -3  14   5       52.47       41.29      8.01 o 
  -2  14   5       80.14       86.66      7.62 o 
  -1  14   5       17.30        4.02      4.71 o 
   0  14   5      309.84      350.54     16.43 o 
   1  14   5       18.39       16.86      5.60 o 
   2  14   5        1.20       -0.18      7.88 o 
   3  14   5       35.11       36.58      7.17 o 
   4  14   5        0.73        3.24      5.80 o 
   5  14   5      247.80      276.41     15.55 o 
   6  14   5       10.66       11.48      6.75 o 
   7  14   5       22.09       20.75     12.82 o 
   8  14   5        6.56        2.29      6.48 o 
   9  14   5       28.60       38.71      9.20 o 
  10  14   5       59.81       52.09     10.03 o 
  11  14   5        6.68       -2.50      9.12 o 
 -11  15   5       15.65        4.24     20.50 o 
 -10  15   5        0.25       11.40     19.05 o 
  -9  15   5        5.11       21.20     19.31 o 
  -8  15   5        1.37       -4.53     11.15 o 
  -7  15   5       10.97       -5.15     14.16 o 
  -6  15   5       97.13       87.33     15.58 o 
  -5  15   5      106.59      114.40     13.51 o 
  -4  15   5       30.04       14.86     16.10 o 
  -3  15   5        0.60       -2.62      6.44 o 
  -2  15   5      559.33      552.45     16.16 o 
  -1  15   5      115.58      130.98      9.31 o 
   0  15   5      127.68      160.49     10.19 o 
   1  15   5        3.29        1.80      4.66 o 
   2  15   5      269.48      257.24     14.81 o 
   3  15   5        9.73       11.27      6.56 o 
   4  15   5      296.43      292.77     16.14 o 
   5  15   5       84.19       99.58     10.62 o 
   6  15   5       77.04       83.30     10.45 o 
   7  15   5        0.89       -3.54      6.16 o 
   8  15   5       10.28       25.44      8.18 o 
   9  15   5       64.66       82.81     11.35 o 
  10  15   5       23.22       38.20      9.77 o 
  11  15   5        0.21      -11.07     11.07 o 
 -10  16   5       24.22       21.17     22.49 o 
  -9  16   5        3.17       19.67     19.22 o 
  -8  16   5       29.63       19.37     13.04 o 
  -7  16   5       27.27       66.92     15.37 o 
  -6  16   5        2.73       -9.96     10.15 o 
  -5  16   5        0.21       -4.63     13.37 o 
  -4  16   5        3.60        9.88      8.53 o 
  -3  16   5        0.79       -3.57      7.53 o 
  -2  16   5        1.10        4.37      8.77 o 
  -1  16   5      172.58      220.80     17.16 o 
   0  16   5      194.18      184.09     15.85 o 
   1  16   5        3.72       -2.97     11.48 o 
   2  16   5       51.92       49.26     10.14 o 
   3  16   5       56.96       83.55     18.90 o 
   4  16   5       85.89       86.83     19.19 o 
   5  16   5       60.02       42.23      9.22 o 
   6  16   5        1.12        2.40      6.73 o 
   7  16   5        2.81        9.29      8.06 o 
   8  16   5       74.19       67.29     16.14 o 
   9  16   5       55.10       80.93     11.56 o 
  10  16   5       19.69        8.78     10.74 o 
  -9  17   5       14.97      -17.71     17.71 o 
  -8  17   5        6.83        2.43     12.99 o 
  -7  17   5        0.28       -4.34     11.73 o 
  -6  17   5        2.51       -3.85     11.08 o 
  -5  17   5       25.01       14.01      9.50 o 
  -4  17   5        7.93       12.42     12.87 o 
  -3  17   5       49.44       36.14     13.64 o 
  -2  17   5        0.06       -6.83      9.02 o 
  -1  17   5        2.15       -3.27      7.95 o 
   0  17   5       14.51        2.24      8.41 o 
   1  17   5      111.59      107.16     13.79 o 
   2  17   5       46.51       53.98     14.67 o 
   3  17   5       30.27       41.71      9.95 o 
   4  17   5        8.49        6.02      8.78 o 
   5  17   5       11.61        3.00      8.02 o 
   6  17   5        5.74        7.52      8.41 o 
   7  17   5       39.88       33.39     10.78 o 
   8  17   5       13.79       21.00     13.50 o 
   9  17   5        5.53        8.51     13.45 o 
  -9  18   5        0.00       14.59     20.27 o 
  -8  18   5       11.77       41.19     15.51 o 
  -7  18   5       21.60       40.92     15.52 o 
  -6  18   5        3.60      -10.60     11.76 o 
  -5  18   5        1.27        2.97     11.81 o 
  -4  18   5       18.50       22.47     11.84 o 
  -3  18   5       17.92       32.00     21.79 o 
  -2  18   5       28.38       18.91      9.63 o 
  -1  18   5      165.70      141.55     15.73 o 
   0  18   5        0.17       -7.82      7.82 o 
   1  18   5        0.42       -1.74      9.94 o 
   2  18   5        0.09        4.68      8.33 o 
   3  18   5       56.74       73.68     15.69 o 
   4  18   5       21.29       14.36      9.40 o 
   5  18   5        5.36       17.07      9.69 o 
   6  18   5       10.77        9.30      9.65 o 
   7  18   5        0.06       -3.93     11.34 o 
   8  18   5       11.06       16.11     20.34 o 
  -7  19   5       46.73       66.95     30.87 o 
  -6  19   5        6.94        8.33     13.39 o 
  -5  19   5       27.20       12.99     31.82 o 
  -4  19   5        4.21       -0.47     11.01 o 
  -3  19   5        0.01       -9.20      9.20 o 
  -2  19   5       15.60       30.73     13.34 o 
  -1  19   5       19.21       21.91     13.88 o 
   0  19   5        3.66        3.25      9.41 o 
   1  19   5        2.52       -2.02      8.45 o 
   2  19   5       68.35       54.76     12.03 o 
   3  19   5        2.37      -11.16     11.16 o 
   4  19   5       11.65       12.02     10.32 o 
   5  19   5       29.54        6.46     18.95 o 
   6  19   5        4.23        1.97     12.51 o 
   7  19   5        0.94      -14.11     19.68 o 
  -6  20   5       19.34       19.60     23.70 o 
  -5  20   5        4.27       -0.96     18.38 o 
  -4  20   5       31.19       21.48     11.99 o 
  -3  20   5        9.68        7.89     15.19 o 
  -2  20   5       69.18       86.36     22.71 o 
  -1  20   5       62.13       40.11     27.49 o 
   0  20   5       55.86       55.32     17.88 o 
   1  20   5       31.38       24.11     11.36 o 
   2  20   5       15.78       11.93     10.54 o 
   3  20   5       65.64       80.59     20.83 o 
   4  20   5       33.58       -5.09     13.44 o 
   5  20   5       28.01       43.90     16.13 o 
   6  20   5        7.85       27.72     24.26 o 
  -4  21   5        0.32      -14.17     14.17 o 
  -3  21   5       26.85       29.51     22.50 o 
  -2  21   5        7.89        3.63     14.04 o 
  -1  21   5       86.06      102.00     20.64 o 
   0  21   5       31.17       12.53     15.14 o 
   1  21   5       32.05       41.99     17.17 o 
   2  21   5       15.15        7.44     16.87 o 
   3  21   5        0.11      -11.55     13.33 o 
  -1  22   5        6.94      -17.83     19.44 o 
 -15   0   6        3.06       -1.50     26.21 o 
 -14   0   6       30.56       21.94     13.30 o 
 -13   0   6       78.04      121.59     30.60 o 
 -12   0   6      150.54      139.53     18.11 o 
 -11   0   6      322.64      320.22     24.49 o 
 -10   0   6       36.63       46.99     11.14 o 
  -9   0   6     1830.36     1823.41     52.99 o 
  -8   0   6     1845.49     1765.44     49.89 o 
  -7   0   6       76.05       58.58      9.72 o 
  -6   0   6        1.89        2.78      5.72 o 
  -5   0   6     1309.58     1400.63     37.99 o 
  -4   0   6       31.02       11.69      5.05 o 
  -3   0   6     3122.21     3595.11     64.80 o 
  -2   0   6      340.10      388.41     14.23 o 
  -1   0   6     1286.69     1695.94     39.07 o 
   0   0   6    13572.55    15042.32    401.69 o 
   1   0   6      461.33      497.43     16.10 o 
   2   0   6      959.46      883.65     20.80 o 
   3   0   6     3554.10     3269.89    204.06 o 
   4   0   6     3851.83     3653.30     65.29 o 
   5   0   6        1.16       -3.84      3.84 o 
   6   0   6      940.43      862.70     62.35 o 
   7   0   6      148.52      168.79     14.26 o 
   8   0   6     1840.77     1824.28     50.48 o 
   9   0   6       79.07       85.01     12.40 o 
  10   0   6       19.60       16.99      8.92 o 
  11   0   6       27.73        5.35      9.52 o 
  12   0   6      197.04      194.98     20.12 o 
  13   0   6        6.56        0.30     10.48 o 
  14   0   6       34.61       31.99     13.93 o 
 -15   1   6       64.80       86.34     13.26 o 
 -14   1   6       10.44        8.61      9.58 o 
 -13   1   6        2.61       -2.77      7.15 o 
 -12   1   6       73.61       76.82     10.16 o 
 -11   1   6        5.15       -3.36      5.77 o 
 -10   1   6      226.26      203.68     13.29 o 
  -9   1   6      275.25      308.24     15.41 o 
  -8   1   6     1262.92     1247.15     27.95 o 
  -7   1   6      871.21      839.69     23.79 o 
  -6   1   6       15.71        7.06      4.32 o 
  -5   1   6      628.10      664.99     16.27 o 
  -4   1   6      132.04       99.28      7.48 o 
  -3   1   6     1908.66     2167.75     39.55 o 
  -2   1   6      762.11      731.64     14.66 o 
  -1   1   6     3828.29     4047.67     47.88 o 
   0   1   6     2240.33     2455.41     37.12 o 
   1   1   6     4833.23     5255.90     74.10 o 
   2   1   6      706.32      665.96     12.78 o 
   3   1   6     1660.45     1721.35     26.20 o 
   4   1   6     1155.38     1163.85     20.11 o 
   5   1   6       40.53       17.12      5.34 o 
   6   1   6       62.79       63.96      6.48 o 
   7   1   6       16.57        7.11      9.63 o 
   8   1   6     1495.93     1436.32     37.27 o 
   9   1   6      138.92      143.33     12.60 o 
  10   1   6       44.15       45.06      9.02 o 
  11   1   6      197.55      250.99     17.66 o 
  12   1   6        0.00       -1.65      6.14 o 
  13   1   6        1.13       -6.66      6.66 o 
  14   1   6        1.80       -2.30      7.18 o 
 -15   2   6       29.94       31.05     10.05 o 
 -14   2   6        7.16        9.90      8.21 o 
 -13   2   6        7.91       13.80      8.20 o 
 -12   2   6        0.28       -6.14      6.14 o 
 -11   2   6      206.52      187.69     13.62 o 
 -10   2   6      103.28       98.65      9.94 o 
  -9   2   6      312.84      339.27     16.32 o 
  -8   2   6        2.95        6.98      4.92 o 
  -7   2   6       37.93       32.65      7.35 o 
  -6   2   6      706.36      709.83     15.57 o 
  -5   2   6        0.04        0.69      2.31 o 
  -4   2   6      923.20      924.09     16.35 o 
  -3   2   6       23.59       15.86      2.30 o 
  -2   2   6     2573.08     2433.83     33.96 o 
  -1   2   6      146.47      203.83      6.15 o 
   0   2   6     5013.32     5335.15     82.52 o 
   1   2   6      106.84      102.16      4.06 o 
   2   2   6      330.26      289.29      6.99 o 
   3   2   6       36.96       47.10      3.73 o 
   4   2   6       20.58        9.27      3.46 o 
   5   2   6       45.97       36.30      5.06 o 
   6   2   6      441.93      398.94     15.22 o 
   7   2   6       73.00       68.79      8.81 o 
   8   2   6      873.72      806.15     21.33 o 
   9   2   6       13.19        5.11      5.35 o 
  10   2   6       47.18       51.59      9.68 o 
  11   2   6        1.96        1.53      6.57 o 
  12   2   6       49.20       32.20     10.10 o 
  13   2   6       21.68       23.38     10.26 o 
  14   2   6       14.20        7.67      8.38 o 
 -15   3   6        0.07       11.83      8.93 o 
 -14   3   6      118.04      167.70     25.67 o 
 -13   3   6      108.14      112.64     12.50 o 
 -12   3   6        0.22        0.90      6.58 o 
 -11   3   6      111.50      101.31     10.77 o 
 -10   3   6      106.89       88.82      9.72 o 
  -9   3   6      280.31      271.22     14.39 o 
  -8   3   6      242.05      253.11     13.20 o 
  -7   3   6      150.05      126.29     10.69 o 
  -6   3   6      314.73      297.99     11.59 o 
  -5   3   6      473.18      523.63     11.99 o 
  -4   3   6     1235.42     1209.87     17.76 o 
  -3   3   6     2248.58     2169.55     30.85 o 
  -2   3   6        1.61       -0.56      1.49 o 
  -1   3   6       71.51       73.93      3.16 o 
   0   3   6     4571.85     4775.52     68.00 o 
   1   3   6      336.01      239.51     10.83 o 
   2   3   6      242.94      262.61     11.76 o 
   3   3   6      167.51      161.41      7.51 o 
   4   3   6     1172.25     1066.54     24.31 o 
   5   3   6        0.23        3.26      5.33 o 
   6   3   6      187.85      163.19     11.16 o 
   7   3   6        1.23        3.98      4.73 o 
   8   3   6      517.58      513.85     17.21 o 
   9   3   6      267.46      273.95     14.33 o 
  10   3   6       76.96       79.15      9.45 o 
  11   3   6       64.67       61.90     10.98 o 
  12   3   6      145.07      144.34     15.24 o 
  13   3   6       45.80       46.31     12.39 o 
  14   3   6        2.53       -8.23      8.23 o 
 -15   4   6       12.56       16.87     10.97 o 
 -14   4   6        6.87       11.18      8.65 o 
 -13   4   6        3.40        8.76      7.89 o 
 -12   4   6        1.86       -5.91      6.23 o 
 -11   4   6       67.25       64.95      9.28 o 
 -10   4   6       97.73       82.64      9.59 o 
  -9   4   6        1.22       -1.57      5.21 o 
  -8   4   6       39.53       39.45      7.09 o 
  -7   4   6        0.64       -1.09      3.57 o 
  -6   4   6      305.38      282.93      9.21 o 
  -5   4   6     1037.50     1025.99     18.43 o 
  -4   4   6      100.63      109.89      4.83 o 
  -3   4   6     2553.60     2591.16     36.60 o 
  -2   4   6       65.67       88.97      4.22 o 
  -1   4   6      595.70      702.59      9.57 o 
   0   4   6      789.66      730.26     16.80 o 
   1   4   6       59.43       73.85      3.33 o 
   2   4   6      755.70      696.65     21.98 o 
   3   4   6     1372.85      780.24     34.35 o 
   4   4   6       11.03        4.32      5.58 o 
   5   4   6      208.10      225.03     11.09 o 
   6   4   6      227.75      228.61     15.62 o 
   7   4   6      247.69      222.27     13.54 o 
   8   4   6      801.34      704.74     20.11 o 
   9   4   6       24.25       22.81      6.65 o 
  10   4   6      215.17      219.72     13.92 o 
  11   4   6       67.49       74.55      8.65 o 
  12   4   6       46.58       39.25      7.87 o 
  13   4   6        5.44       -5.40      8.39 o 
  14   4   6        3.61        9.60      9.95 o 
 -14   5   6        0.40      -10.43     16.64 o 
 -13   5   6        5.27       21.72      7.84 o 
 -12   5   6        0.91       -6.37      6.37 o 
 -11   5   6        1.02        4.47      6.45 o 
 -10   5   6       29.47       28.67      7.31 o 
  -9   5   6      513.91      482.47     17.36 o 
  -8   5   6     1400.06     1350.07     29.69 o 
  -7   5   6       38.05       34.71      5.07 o 
  -6   5   6       63.37       63.13      6.10 o 
  -5   5   6        4.37        4.09      2.79 o 
  -4   5   6       15.35       30.29      3.38 o 
  -3   5   6      402.09      422.02     13.22 o 
  -2   5   6     1579.00     1544.96     21.42 o 
  -1   5   6      389.47      333.65      8.58 o 
   0   5   6      378.64      489.92      8.89 o 
   1   5   6     1256.87     1321.86     17.59 o 
   2   5   6      608.04      710.13     14.01 o 
   3   5   6      875.88      762.92     35.30 o 
   4   5   6     1028.01     1010.75     22.38 o 
   5   5   6     1885.89     1920.33     34.92 o 
   6   5   6      129.54      139.01      9.33 o 
   7   5   6      102.01       90.82      7.64 o 
   8   5   6      144.02      166.14     10.18 o 
   9   5   6       15.74       14.13      5.32 o 
  10   5   6      122.86      116.23     13.65 o 
  11   5   6       14.86       15.26      6.10 o 
  12   5   6       10.12       11.90      6.50 o 
  13   5   6        4.36       -3.01     17.60 o 
  14   5   6       73.22       81.37     14.35 o 
 -14   6   6        5.82       -1.83     15.67 o 
 -13   6   6       38.47       30.30     10.92 o 
 -12   6   6       84.04       55.22     11.34 o 
 -11   6   6       24.36       34.84      7.73 o 
 -10   6   6      272.92      263.42     14.98 o 
  -9   6   6      206.15      188.15     12.54 o 
  -8   6   6      584.47      575.86     24.82 o 
  -7   6   6      128.53      140.12      8.46 o 
  -6   6   6       92.76      100.73      5.95 o 
  -5   6   6      616.83      622.88     12.03 o 
  -4   6   6        7.22        3.53      2.40 o 
  -3   6   6      222.59      213.33     19.55 o 
  -2   6   6      565.88      275.63     17.12 o 
  -1   6   6      864.14      824.20     14.98 o 
   0   6   6      861.34      931.15     15.23 o 
   1   6   6     1774.72     1531.35     24.05 o 
   2   6   6     1639.84     1741.16     24.76 o 
   3   6   6      412.17      359.38      9.74 o 
   4   6   6      415.10      433.26     13.23 o 
   5   6   6      317.98      299.04      9.79 o 
   6   6   6      375.61      329.17     10.06 o 
   7   6   6      301.11      275.76     12.43 o 
   8   6   6      157.43      153.18      8.93 o 
   9   6   6       48.46       35.75      6.59 o 
  10   6   6      146.63      147.25     12.11 o 
  11   6   6       40.59       44.62      7.69 o 
  12   6   6       39.30       22.28      6.87 o 
  13   6   6       82.45       98.69     12.08 o 
  14   6   6        0.28       -5.96      9.08 o 
 -14   7   6       64.52       84.01     14.35 o 
 -13   7   6        0.96        1.77      8.66 o 
 -12   7   6        0.03       -0.79      7.53 o 
 -11   7   6       20.61       29.65      9.05 o 
 -10   7   6      329.81      284.49     22.76 o 
  -9   7   6      129.83      117.85     12.28 o 
  -8   7   6      306.93      274.48     16.80 o 
  -7   7   6      766.85      727.65     36.03 o 
  -6   7   6      121.11      110.56      9.56 o 
  -5   7   6      424.42      440.29     22.53 o 
  -4   7   6        1.82       -0.07      2.33 o 
  -3   7   6      513.41      568.62     14.76 o 
  -2   7   6       25.13       17.18      3.21 o 
  -1   7   6      604.56      706.85     13.79 o 
   0   7   6      399.44      407.22      7.80 o 
   1   7   6        7.76        3.29      2.95 o 
   2   7   6      106.93      119.50      5.54 o 
   3   7   6      127.82      140.59      6.45 o 
   4   7   6      198.20      191.21     11.64 o 
   5   7   6      867.21      890.87     27.47 o 
   6   7   6        2.11        0.99      3.54 o 
   7   7   6       14.62       11.88      4.55 o 
   8   7   6       10.94       15.42      4.91 o 
   9   7   6       24.84       35.32      5.89 o 
  10   7   6        0.12       -5.38      5.38 o 
  11   7   6       89.09      104.63     10.07 o 
  12   7   6       35.30       39.58      8.25 o 
  13   7   6        1.02        4.30      9.44 o 
  14   7   6       68.42       85.68     37.98 o 
 -14   8   6       10.08       26.27     11.95 o 
 -13   8   6       62.53       66.96     13.36 o 
 -12   8   6       56.06       59.39     13.63 o 
 -11   8   6       85.71       79.77     13.23 o 
 -10   8   6       40.96       34.81      9.27 o 
  -9   8   6       11.58       20.70      7.23 o 
  -8   8   6      131.41      117.38     11.71 o 
  -7   8   6      704.91      676.84     19.01 o 
  -6   8   6      115.76      116.24      9.14 o 
  -5   8   6       15.09       14.26      5.75 o 
  -4   8   6        2.83        4.24      3.61 o 
  -3   8   6      136.15      159.62      7.70 o 
  -2   8   6      171.26      159.08      6.83 o 
  -1   8   6      262.40      304.96      7.63 o 
   0   8   6      732.61      734.57     15.94 o 
   1   8   6      228.66      239.38      9.17 o 
   2   8   6     1947.58     2022.26     32.74 o 
   3   8   6      146.02      129.96      5.62 o 
   4   8   6       34.37        7.09      2.85 o 
   5   8   6      746.60      683.05     15.47 o 
   6   8   6      596.96      565.49     13.55 o 
   7   8   6      260.08      241.81     11.84 o 
   8   8   6       23.26       25.64      5.30 o 
   9   8   6      341.60      339.89     14.75 o 
  10   8   6        8.03       15.51      5.85 o 
  11   8   6        0.23       -0.16      6.30 o 
  12   8   6        3.12       -3.44      6.99 o 
  13   8   6       19.57        6.10      9.70 o 
 -13   9   6        0.29      -10.64     10.64 o 
 -12   9   6        0.89        5.96      9.14 o 
 -11   9   6        7.84        0.81      8.30 o 
 -10   9   6        2.96       -6.43      6.43 o 
  -9   9   6       40.34       38.55     10.22 o 
  -8   9   6       29.53       31.72      8.00 o 
  -7   9   6      346.38      344.98     14.54 o 
  -6   9   6       16.15       20.08      6.82 o 
  -5   9   6      144.93      121.85      7.74 o 
  -4   9   6       90.17      100.53      6.83 o 
  -3   9   6     1805.71     1870.24     32.26 o 
  -2   9   6        1.61       -3.69      3.69 o 
  -1   9   6       19.60       21.78      4.37 o 
   0   9   6      157.25      150.95      8.26 o 
   1   9   6        0.51        4.24      3.61 o 
   2   9   6     1252.05     1251.62     27.10 o 
   3   9   6       88.34       87.60      7.73 o 
   4   9   6      573.69      572.85     29.06 o 
   5   9   6       24.23       33.88      5.57 o 
   6   9   6       63.86       75.62      7.30 o 
   7   9   6     1168.21     1060.17     23.24 o 
   8   9   6        6.21       15.49      6.01 o 
   9   9   6       44.84       45.39      7.18 o 
  10   9   6       73.27       63.40      8.16 o 
  11   9   6        9.06       10.36      6.23 o 
  12   9   6       17.23       11.85     10.32 o 
  13   9   6        0.00       -7.35      9.07 o 
 -13  10   6        1.86       -3.49      9.44 o 
 -12  10   6       76.08       98.71     13.99 o 
 -11  10   6        0.65       -7.58      7.58 o 
 -10  10   6        5.16       13.76      8.39 o 
  -9  10   6       26.24       34.24      9.08 o 
  -8  10   6       85.30       85.11      9.11 o 
  -7  10   6       31.28       31.83      6.86 o 
  -6  10   6       75.97       60.81      7.77 o 
  -5  10   6      656.55      593.78     15.23 o 
  -4  10   6      317.64      296.40     12.94 o 
  -3  10   6      127.07      145.12      9.75 o 
  -2  10   6      660.12      705.69     18.68 o 
  -1  10   6       81.50       87.36      7.06 o 
   0  10   6       92.30       83.45      6.76 o 
   1  10   6      348.76      340.96     11.23 o 
   2  10   6      101.30       89.63      7.82 o 
   3  10   6        1.56       -0.38      4.20 o 
   4  10   6       55.05       44.09      7.07 o 
   5  10   6      817.64      780.06     21.65 o 
   6  10   6      238.89      219.43     13.26 o 
   7  10   6        6.53       10.32      6.38 o 
   8  10   6        5.61        6.20      5.82 o 
   9  10   6      202.02      180.00     13.43 o 
  10  10   6        0.08       11.27      6.96 o 
  11  10   6       98.48      105.56     12.65 o 
  12  10   6       47.13       34.88     11.14 o 
  13  10   6       21.80       26.65     11.64 o 
 -13  11   6       21.78       24.20     11.31 o 
 -12  11   6        0.00       -6.39      8.80 o 
 -11  11   6        0.66        0.43      8.43 o 
 -10  11   6       29.53       30.72     12.47 o 
  -9  11   6        4.09        5.70      7.97 o 
  -8  11   6       86.84       82.70      9.53 o 
  -7  11   6       84.27       79.27     10.72 o 
  -6  11   6       15.65        9.66     10.16 o 
  -5  11   6        0.06        6.28      5.28 o 
  -4  11   6       88.49      111.39      9.29 o 
  -3  11   6      851.29      783.07     22.94 o 
  -2  11   6        7.46       -0.20      4.89 o 
  -1  11   6      106.22       95.48      8.25 o 
   0  11   6      185.65      180.09      9.59 o 
   1  11   6        1.70        0.98      4.12 o 
   2  11   6      437.52      445.62     14.07 o 
   3  11   6       18.03        5.40      5.76 o 
   4  11   6      363.83      392.10     15.44 o 
   5  11   6      180.62      209.43     12.87 o 
   6  11   6      144.79      137.36     11.03 o 
   7  11   6      106.29      110.74     11.22 o 
   8  11   6       25.07       33.98      7.72 o 
   9  11   6        1.23        4.75      6.41 o 
  10  11   6       84.47      104.31     11.52 o 
  11  11   6       19.59       32.52     13.69 o 
  12  11   6        3.08       -2.72      8.77 o 
 -12  12   6        1.19        8.09     12.48 o 
 -11  12   6        5.96        7.34     11.50 o 
 -10  12   6       38.38       40.65     12.61 o 
  -9  12   6       28.68       54.87     13.06 o 
  -8  12   6      213.80      253.16     17.69 o 
  -7  12   6       64.91       64.88     17.85 o 
  -6  12   6        5.44       -0.54      6.77 o 
  -5  12   6        0.72       -3.12      5.30 o 
  -4  12   6        0.19       -4.10      4.87 o 
  -3  12   6      102.75      127.66     11.64 o 
  -2  12   6       96.74      139.56     10.22 o 
  -1  12   6       60.49       57.09      6.49 o 
   0  12   6      102.50       96.62      7.07 o 
   1  12   6        8.91        1.02      4.34 o 
   2  12   6      674.29      699.40     17.71 o 
   3  12   6       90.66       97.55      9.39 o 
   4  12   6       18.43       32.59      6.84 o 
   5  12   6       66.12       64.06      9.62 o 
   6  12   6       28.96       47.08      8.17 o 
   7  12   6       63.32       76.28     10.19 o 
   8  12   6      206.76      212.42     14.59 o 
   9  12   6        0.02       -3.13      7.61 o 
  10  12   6        0.77       -0.15     10.10 o 
  11  12   6       40.00       25.22      8.89 o 
  12  12   6       58.75       51.92     20.49 o 
 -12  13   6       23.35       41.97     28.43 o 
 -11  13   6       15.51        3.55     11.61 o 
 -10  13   6        8.12       -9.61      9.61 o 
  -9  13   6       11.17       -3.07      9.54 o 
  -8  13   6        7.06       10.15      9.70 o 
  -7  13   6       21.14       23.34      8.59 o 
  -6  13   6      209.83      246.67     16.84 o 
  -5  13   6      451.66      441.66     16.53 o 
  -4  13   6      389.33      402.65     15.20 o 
  -3  13   6       59.82       59.48      7.64 o 
  -2  13   6       84.24       75.24     13.13 o 
  -1  13   6        4.72       -0.92      4.52 o 
   0  13   6     1325.50     1312.93     24.16 o 
   1  13   6      440.14      480.72     14.77 o 
   2  13   6      506.16      468.31     16.71 o 
   3  13   6      203.15      155.21     11.71 o 
   4  13   6      450.85      486.18     17.78 o 
   5  13   6       20.94       13.03      6.26 o 
   6  13   6        0.92       -2.12      5.71 o 
   7  13   6       22.68       24.20      7.09 o 
   8  13   6        2.43       11.08      7.00 o 
   9  13   6       28.29       15.67      7.75 o 
  10  13   6        9.51       23.65     12.52 o 
  11  13   6       13.37        5.25      8.29 o 
 -11  14   6        9.25       -6.89     18.79 o 
 -10  14   6        0.34       -1.43     16.29 o 
  -9  14   6       79.87       95.91     29.07 o 
  -8  14   6        4.26        8.59      8.96 o 
  -7  14   6        8.35       11.19      9.70 o 
  -6  14   6       66.91       66.79     10.90 o 
  -5  14   6      191.94      177.68     12.38 o 
  -4  14   6      110.74      111.27     10.25 o 
  -3  14   6      125.20      148.09     11.14 o 
  -2  14   6        1.20        1.71      4.46 o 
  -1  14   6       40.48       42.55      6.26 o 
   0  14   6       12.32       13.55      5.32 o 
   1  14   6        0.66       -2.35      4.30 o 
   2  14   6       73.69       65.85      8.36 o 
   3  14   6       18.69       17.19      6.28 o 
   4  14   6      219.56      200.04     13.57 o 
   5  14   6      272.57      294.17     19.04 o 
   6  14   6       24.40       19.38      7.13 o 
   7  14   6       80.14       94.81     12.59 o 
   8  14   6       21.31       17.11      7.66 o 
   9  14   6       20.19       12.31     10.08 o 
  10  14   6        7.01        8.40      8.20 o 
  11  14   6       47.34       40.97     12.39 o 
 -11  15   6        0.02       19.65     22.74 o 
 -10  15   6        7.41      -12.41     18.46 o 
  -9  15   6        3.37      -14.49     14.49 o 
  -8  15   6       24.07        7.34     12.09 o 
  -7  15   6       17.59        8.19     11.21 o 
  -6  15   6       16.43       11.80     11.04 o 
  -5  15   6        1.10       -1.52      6.33 o 
  -4  15   6        7.33       -0.98      5.90 o 
  -3  15   6       88.38      113.78     10.48 o 
  -2  15   6       21.17       23.62      5.92 o 
  -1  15   6       82.88       60.48      7.26 o 
   0  15   6       20.41       46.95      6.83 o 
   1  15   6      240.72      240.35     14.08 o 
   2  15   6       60.47       56.01      8.59 o 
   3  15   6        4.15       10.88      6.56 o 
   4  15   6       45.13       29.52      8.41 o 
   5  15   6       65.68       82.66      9.80 o 
   6  15   6       55.25       68.73      9.77 o 
   7  15   6       25.65       49.12      9.00 o 
   8  15   6       33.13       22.83      8.41 o 
   9  15   6       58.47       57.63     12.39 o 
  10  15   6       62.75       70.63     11.42 o 
 -10  16   6        0.87       -5.63     17.05 o 
  -9  16   6        9.17       66.65     23.71 o 
  -8  16   6       20.93        7.37     13.05 o 
  -7  16   6      102.56       90.45     22.18 o 
  -6  16   6      213.48      243.26     23.59 o 
  -5  16   6       12.71       20.08     11.86 o 
  -4  16   6       31.91       46.67     10.61 o 
  -3  16   6       29.70       34.24     11.24 o 
  -2  16   6       68.44      102.38     13.09 o 
  -1  16   6        0.01        1.15      7.38 o 
   0  16   6      172.33      156.74     10.63 o 
   1  16   6      228.61      232.91     14.67 o 
   2  16   6        9.65        7.59      9.82 o 
   3  16   6        0.00       -2.33      5.71 o 
   4  16   6        9.36       14.68      6.93 o 
   5  16   6        7.25        4.30      8.83 o 
   6  16   6       38.78       68.29     13.68 o 
   7  16   6       42.86       43.74      8.91 o 
   8  16   6        9.62        3.53      7.66 o 
   9  16   6        9.99       13.73      8.92 o 
  10  16   6        8.37       14.02     10.56 o 
  -9  17   6        1.80       -7.06     18.54 o 
  -8  17   6        7.35       -5.13     12.40 o 
  -7  17   6       22.18       14.33     15.05 o 
  -6  17   6        6.24      -10.04     15.47 o 
  -5  17   6        9.98       -1.20     11.30 o 
  -4  17   6       93.39       99.12     16.32 o 
  -3  17   6        0.03        5.64      8.54 o 
  -2  17   6        1.48       -2.08      9.34 o 
  -1  17   6       14.55        6.38      8.41 o 
   0  17   6       47.66       37.44     13.24 o 
   1  17   6       20.23       15.35      9.35 o 
   2  17   6       57.64       72.70     13.94 o 
   3  17   6        2.46       -5.97      7.77 o 
   4  17   6       71.53       71.31     12.16 o 
   5  17   6        0.00       -0.70      7.95 o 
   6  17   6        2.40       -7.76      7.76 o 
   7  17   6       27.31       30.58     10.70 o 
   8  17   6        0.17        7.70      9.39 o 
   9  17   6       23.29       32.64     17.23 o 
  -8  18   6        3.20        2.81     13.47 o 
  -7  18   6       13.22       19.78     17.34 o 
  -6  18   6        9.92        2.61     17.68 o 
  -5  18   6       10.79       19.17     13.45 o 
  -4  18   6       58.63       81.56     22.35 o 
  -3  18   6        5.12        0.19      8.91 o 
  -2  18   6      108.12      148.30     15.86 o 
  -1  18   6      162.09      152.43     16.03 o 
   0  18   6        2.92       -3.46     15.83 o 
   1  18   6        3.83       13.18     12.56 o 
   2  18   6       11.73       17.71      9.85 o 
   3  18   6        3.94        2.20      9.10 o 
   4  18   6        5.32       -5.88      8.47 o 
   5  18   6        2.57        7.87     15.22 o 
   6  18   6        3.08       -4.80      8.75 o 
   7  18   6        4.18       13.14      9.72 o 
   8  18   6        0.19       14.50     21.69 o 
  -7  19   6        1.19       12.10     14.65 o 
  -6  19   6        0.07       -7.85     12.01 o 
  -5  19   6       17.29      -11.03     11.03 o 
  -4  19   6        4.06       -4.20     10.07 o 
  -3  19   6       69.96       89.26     14.51 o 
  -2  19   6       44.60       44.76     12.15 o 
  -1  19   6       11.11        8.95      9.95 o 
   0  19   6        0.25       15.04     14.59 o 
   1  19   6        1.82       -8.83      8.83 o 
   2  19   6       32.73       22.08     10.45 o 
   3  19   6      177.10      210.08     24.43 o 
   4  19   6       40.48       36.00     12.76 o 
   5  19   6       21.42       27.58     11.50 o 
   6  19   6        0.25       -9.98     11.80 o 
   7  19   6        2.05        1.44     20.53 o 
  -6  20   6      106.69      112.24     23.36 o 
  -5  20   6       66.36       72.50     17.99 o 
  -4  20   6       82.75      105.26     19.63 o 
  -3  20   6       15.30       -1.47     10.84 o 
  -2  20   6       64.22       68.19     13.44 o 
  -1  20   6      122.53      126.80     16.48 o 
   0  20   6       78.84       74.44     13.74 o 
   1  20   6       35.24       21.16     11.27 o 
   2  20   6        4.28       -4.09      9.65 o 
   3  20   6        4.88       -1.37     10.99 o 
   4  20   6        3.08        9.25     12.82 o 
   5  20   6        3.48        8.60     23.67 o 
  -3  21   6        0.02        3.22     28.32 o 
  -2  21   6        3.97      -10.13     23.02 o 
  -1  21   6        2.39      -12.28     12.28 o 
   0  21   6        1.93      -10.63     13.05 o 
   1  21   6        3.24      -11.82     11.82 o 
   2  21   6       12.93        1.55     14.17 o 
 -15   1   7        6.12        0.05      8.79 o 
 -14   1   7       20.94        8.65      8.36 o 
 -13   1   7       25.58       29.73      9.12 o 
 -12   1   7       39.30       50.26      9.07 o 
 -11   1   7        2.25       -4.11      5.91 o 
 -10   1   7       18.53       14.99      9.43 o 
  -9   1   7       42.26       39.48      8.80 o 
  -8   1   7       72.55       74.82      8.34 o 
  -7   1   7      229.44      202.91     11.59 o 
  -6   1   7     1334.18     1355.20     27.62 o 
  -5   1   7     2078.77     2042.65     36.23 o 
  -4   1   7      298.32      367.80      9.14 o 
  -3   1   7      195.92      180.09      6.67 o 
  -2   1   7     3101.18     3153.06     43.42 o 
  -1   1   7     5604.98     6002.72     70.06 o 
   0   1   7     2761.33     1494.63     41.02 o 
   1   1   7     3559.85     3627.72     44.31 o 
   2   1   7       36.63       31.70      2.91 o 
   3   1   7     1923.73     2013.53     27.62 o 
   4   1   7      784.37      719.00     19.33 o 
   5   1   7        1.08        1.07      3.04 o 
   6   1   7       97.41       93.24      6.79 o 
   7   1   7      692.84      680.98     16.72 o 
   8   1   7     1103.84     1082.85     25.57 o 
   9   1   7      135.40      124.32     10.48 o 
  10   1   7       96.15       93.11     11.82 o 
  11   1   7       93.98       93.05     10.29 o 
  12   1   7       11.76       12.26      7.17 o 
  13   1   7        3.74       -5.99      5.99 o 
  14   1   7        4.37       -2.05      7.57 o 
 -15   2   7       13.20       13.27      9.16 o 
 -14   2   7       24.71       44.81     10.02 o 
 -13   2   7       19.69       21.71      8.60 o 
 -12   2   7       35.75       40.98     10.48 o 
 -11   2   7       31.31       33.80      7.93 o 
 -10   2   7      143.99      147.05     11.69 o 
  -9   2   7       79.11       82.71      9.10 o 
  -8   2   7       74.91       54.02      7.42 o 
  -7   2   7      209.25      228.66     13.89 o 
  -6   2   7      248.46      241.45     12.97 o 
  -5   2   7      396.28      438.83     10.66 o 
  -4   2   7       39.06       43.97      4.09 o 
  -3   2   7       55.66       92.97      5.28 o 
  -2   2   7      231.22      275.04      6.29 o 
  -1   2   7     1337.77     1308.26     17.24 o 
   0   2   7      118.84       82.47      9.55 o 
   1   2   7      155.57      168.46      5.87 o 
   2   2   7       56.52       38.12      3.31 o 
   3   2   7     1232.05     1256.79     19.30 o 
   4   2   7        6.31        0.01      2.22 o 
   5   2   7      977.77      966.41     18.88 o 
   6   2   7        9.37        6.03      4.45 o 
   7   2   7       18.18       30.59      6.30 o 
   8   2   7      391.69      347.27     14.94 o 
   9   2   7        4.04        9.23      6.27 o 
  10   2   7      294.59      305.00     18.76 o 
  11   2   7       31.76       19.98      6.77 o 
  12   2   7      250.01      265.68     16.80 o 
  13   2   7        0.08       -6.39      7.04 o 
  14   2   7       25.68       18.47      9.20 o 
 -14   3   7        7.80        7.30      8.18 o 
 -13   3   7       24.21       16.76      8.52 o 
 -12   3   7        0.66        8.05      7.17 o 
 -11   3   7        6.55       -5.04      6.03 o 
 -10   3   7       19.58       15.94      6.42 o 
  -9   3   7       84.50       87.79      9.72 o 
  -8   3   7      974.80     1045.99     25.29 o 
  -7   3   7       28.84        6.46      5.36 o 
  -6   3   7      297.43      348.47     10.90 o 
  -5   3   7     1269.83     1330.21     24.90 o 
  -4   3   7       38.70       48.39      3.69 o 
  -3   3   7     1583.10     1648.16     24.96 o 
  -2   3   7      222.98      273.21      6.90 o 
  -1   3   7     3513.62     4074.30     49.11 o 
   0   3   7     1246.37     1299.97     18.63 o 
   1   3   7        0.81        0.04      1.61 o 
   2   3   7      383.96      437.43     10.78 o 
   3   3   7      663.70      614.57     12.25 o 
   4   3   7        7.10        3.28      4.28 o 
   5   3   7       11.74        6.69      4.38 o 
   6   3   7      609.20      576.22     36.26 o 
   7   3   7      449.17      440.24     16.04 o 
   8   3   7        0.30        6.57      5.05 o 
   9   3   7      115.60       97.28      9.61 o 
  10   3   7        0.17       -2.07      7.60 o 
  11   3   7       49.86       54.71     11.81 o 
  12   3   7       40.23       47.55     11.11 o 
  13   3   7        0.00       -0.47      6.61 o 
  14   3   7       11.84        0.43      7.80 o 
 -14   4   7        6.86       13.29     10.25 o 
 -13   4   7        3.89       -6.73      6.73 o 
 -12   4   7       44.50       57.53      9.60 o 
 -11   4   7        0.52       -3.98      6.47 o 
 -10   4   7        6.41        4.75      5.98 o 
  -9   4   7       28.18       20.41      8.22 o 
  -8   4   7      658.62      589.68     23.76 o 
  -7   4   7        0.37       -4.20      4.20 o 
  -6   4   7      349.13      347.39     11.32 o 
  -5   4   7      770.55      749.52     13.13 o 
  -4   4   7      360.50      363.38      8.97 o 
  -3   4   7     1662.23     1855.22     25.50 o 
  -2   4   7        0.12        1.98      2.21 o 
  -1   4   7      483.09      487.92      8.74 o 
   0   4   7      638.40      683.64     11.08 o 
   1   4   7        6.56        8.66      2.17 o 
   2   4   7       71.65       61.00      5.29 o 
   3   4   7      118.40      125.38      6.84 o 
   4   4   7     2398.40     2379.96     40.34 o 
   5   4   7      109.84       16.13     16.96 o 
   6   4   7       50.52       43.82      8.81 o 
   7   4   7        1.09       -4.32      4.32 o 
   8   4   7      215.45      217.69     13.25 o 
   9   4   7       24.33       26.39      6.96 o 
  10   4   7        2.95       -4.52      6.69 o 
  11   4   7        0.54        1.45      5.61 o 
  12   4   7       57.88       54.52      9.51 o 
  13   4   7       10.95        5.11     10.19 o 
  14   4   7       60.22       88.72     14.83 o 
 -14   5   7      102.70      127.14     16.73 o 
 -13   5   7       19.45       10.29      8.34 o 
 -12   5   7       50.09       61.89     10.02 o 
 -11   5   7       61.49       75.82      9.99 o 
 -10   5   7      299.83      334.15     16.41 o 
  -9   5   7       62.53       56.44      8.33 o 
  -8   5   7       70.29       70.72      8.31 o 
  -7   5   7       56.86       63.79      7.51 o 
  -6   5   7      222.75      207.39      9.12 o 
  -5   5   7      254.43      293.56      7.97 o 
  -4   5   7     1070.81      997.49     16.24 o 
  -3   5   7     1540.31     1483.66     21.50 o 
  -2   5   7       64.08       77.41      4.57 o 
  -1   5   7       72.54       92.26      3.64 o 
   0   5   7      278.04      327.28      7.33 o 
   1   5   7     6353.34     5923.83     60.31 o 
   2   5   7     1753.29     1832.76     30.65 o 
   3   5   7      835.21      746.12     14.18 o 
   4   5   7      137.15      110.41     12.02 o 
   6   5   7      781.08      829.67     35.54 o 
   7   5   7        0.10        3.32      4.48 o 
   8   5   7      332.54      343.88     13.82 o 
   9   5   7       56.84       71.74      7.87 o 
  10   5   7        0.14       -1.63      4.97 o 
  11   5   7      159.09      142.14     11.24 o 
  12   5   7       78.60       94.76     10.39 o 
  13   5   7       22.67       30.86     11.39 o 
  14   5   7       44.16       56.36     16.04 o 
 -14   6   7        0.65       -5.32      9.34 o 
 -13   6   7       39.04       41.70     18.09 o 
 -12   6   7        8.37        7.61      7.29 o 
 -11   6   7        0.13       -5.79      5.79 o 
 -10   6   7        4.53       -5.10      5.57 o 
  -9   6   7        9.17        1.66      5.51 o 
  -8   6   7      237.41      189.08     11.95 o 
  -7   6   7      130.17      140.19     10.07 o 
  -6   6   7       20.74       21.21      4.71 o 
  -5   6   7      751.30      783.88     15.32 o 
  -4   6   7      487.71      530.04     11.01 o 
  -3   6   7      515.27      519.80     15.25 o 
  -2   6   7       21.31       42.37      4.14 o 
  -1   6   7       87.52       87.75      4.90 o 
   0   6   7      239.09      225.31      5.30 o 
   1   6   7       57.37       78.17      3.64 o 
   2   6   7      207.43      210.81      8.05 o 
   3   6   7      124.36      131.83     13.11 o 
   5   6   7       47.32       42.04      6.14 o 
   6   6   7      364.46      377.07     20.08 o 
   7   6   7      388.29      422.55     16.41 o 
   8   6   7      282.79      259.40     12.61 o 
   9   6   7        6.89       -1.41      5.15 o 
  10   6   7       56.18       47.85      8.13 o 
  11   6   7       33.24       23.27      7.08 o 
  12   6   7       10.72        6.37      6.56 o 
  13   6   7        5.70        5.05      8.30 o 
  14   6   7       13.74        2.00     12.44 o 
 -14   7   7        6.96        4.88     10.22 o 
 -13   7   7       53.91       44.27     17.15 o 
 -12   7   7        2.64       -0.44      8.04 o 
 -11   7   7        1.86        3.86      7.22 o 
 -10   7   7        0.32       -6.26      9.56 o 
  -9   7   7      476.24      482.50     24.64 o 
  -8   7   7       77.04       85.25      8.63 o 
  -7   7   7        3.90        9.28      4.71 o 
  -6   7   7      516.61      485.96     13.17 o 
  -5   7   7       47.92       48.47      5.38 o 
  -4   7   7     1075.23     1095.67     26.20 o 
  -3   7   7      187.71      183.49     16.92 o 
  -2   7   7       15.34       25.52      3.88 o 
  -1   7   7       95.98      101.93      5.36 o 
   0   7   7      653.89      674.42     10.32 o 
   1   7   7       41.15       32.40      3.72 o 
   2   7   7       50.12       45.17      5.26 o 
   3   7   7      404.34      412.34     12.06 o 
   4   7   7      547.74      469.67     29.44 o 
   5   7   7      405.33      423.27     18.99 o 
   6   7   7      219.69      202.56     10.49 o 
   7   7   7        0.05       -4.07      4.07 o 
   8   7   7      237.40      260.04     12.86 o 
   9   7   7        5.42       -2.73      4.76 o 
  10   7   7       25.81       17.90      6.08 o 
  11   7   7        0.17        0.29      6.33 o 
  12   7   7        2.87        5.37      7.44 o 
  13   7   7        2.61        3.71      9.20 o 
 -14   8   7        5.74        1.78     10.01 o 
 -13   8   7        3.11        6.01      9.82 o 
 -12   8   7       74.42       66.48     12.25 o 
 -11   8   7       15.75       18.29     11.32 o 
 -10   8   7       74.01       76.92     11.65 o 
  -9   8   7       96.37      102.51     11.87 o 
  -8   8   7       27.46       24.13      7.56 o 
  -7   8   7      181.90      203.27     12.06 o 
  -6   8   7       90.40       94.39      8.42 o 
  -5   8   7      341.89      380.99     12.50 o 
  -4   8   7       24.13       11.00      5.07 o 
  -3   8   7      173.19      155.16     10.44 o 
  -2   8   7      164.25      135.19      7.83 o 
  -1   8   7     1003.20     1008.71     19.79 o 
   0   8   7       10.08       14.54      4.26 o 
   1   8   7       79.59       76.47      7.07 o 
   2   8   7      750.25      634.44     15.93 o 
   3   8   7       27.93       17.61      4.33 o 
   4   8   7      191.18      168.13     12.36 o 
   5   8   7      409.62      395.64     14.77 o 
   6   8   7       20.28        9.09      5.26 o 
   7   8   7       10.00        9.20      6.64 o 
   8   8   7       79.11       70.70      9.08 o 
   9   8   7       61.23       68.45      8.97 o 
  10   8   7      107.14       97.93     10.92 o 
  11   8   7        0.32       -2.23      6.58 o 
  12   8   7       56.42       80.48     15.05 o 
  13   8   7       24.65       17.83     15.17 o 
 -13   9   7        0.16       -9.01      9.01 o 
 -12   9   7       21.26       28.28     10.67 o 
 -11   9   7      110.68      126.95     14.66 o 
 -10   9   7       11.82       17.47      8.33 o 
  -9   9   7      159.12      149.46     14.59 o 
  -8   9   7      303.39      276.83     19.97 o 
  -7   9   7       13.14        4.77      5.45 o 
  -6   9   7        9.38       10.45      5.65 o 
  -5   9   7       81.32       86.58      6.95 o 
  -4   9   7      544.00      504.56     13.24 o 
  -3   9   7       18.35       22.21      5.33 o 
  -2   9   7        0.58        1.12      3.97 o 
  -1   9   7      157.79      148.18      9.53 o 
   0   9   7       45.77       49.65      6.16 o 
   1   9   7       33.73       36.79      5.18 o 
   2   9   7     1037.52     1040.14     23.60 o 
   3   9   7      346.79      340.33     13.51 o 
   4   9   7     1065.27     1067.95     25.69 o 
   5   9   7      396.75      434.50     15.81 o 
   6   9   7      461.79      443.21     16.44 o 
   7   9   7      191.87      200.41     13.31 o 
   8   9   7       22.91       24.10      7.15 o 
   9   9   7       11.39        4.83      6.16 o 
  10   9   7        2.96        7.29      7.48 o 
  11   9   7       63.44       62.71     10.43 o 
  12   9   7       50.62       73.79     11.31 o 
  13   9   7       16.89        6.75      9.53 o 
 -13  10   7        6.23       -1.70      9.90 o 
 -12  10   7       14.70       34.83     10.66 o 
 -11  10   7        2.34       -6.86      7.75 o 
 -10  10   7       17.54       10.79      8.40 o 
  -9  10   7        0.77       -0.40      6.97 o 
  -8  10   7       16.79       29.71      8.39 o 
  -7  10   7        0.04       -3.50      5.23 o 
  -6  10   7       74.25       91.29     10.87 o 
  -5  10   7      347.54      343.35     13.80 o 
  -4  10   7       47.42       46.13      7.07 o 
  -3  10   7       93.58      105.23      8.80 o 
  -2  10   7      312.64      340.25     13.17 o 
  -1  10   7       47.90       55.57      6.11 o 
   0  10   7       71.30       80.61      8.23 o 
   1  10   7      103.10       99.01      7.56 o 
   2  10   7        4.69        1.75      3.98 o 
   3  10   7       15.73       10.59      4.68 o 
   4  10   7       21.02       18.64      5.90 o 
   5  10   7       80.31       67.26      8.26 o 
   6  10   7       27.08       21.96      6.38 o 
   7  10   7        6.59        4.48      5.49 o 
   8  10   7      125.17      102.29     10.66 o 
   9  10   7       34.24       28.45      8.02 o 
  10  10   7       18.85       13.26      7.33 o 
  11  10   7       37.13       30.14      9.45 o 
  12  10   7       14.50       16.52      9.21 o 
 -13  11   7        0.00      -13.04     18.48 o 
 -12  11   7        2.45       15.02     12.86 o 
 -11  11   7        0.08       21.44     12.00 o 
 -10  11   7       71.85       55.16     13.61 o 
  -9  11   7      102.11       75.43     14.13 o 
  -8  11   7        1.24       10.05      9.36 o 
  -7  11   7      218.91      247.36     18.86 o 
  -6  11   7      144.60      161.73     13.66 o 
  -5  11   7      107.30      113.01     10.03 o 
  -4  11   7      165.29      183.19     11.58 o 
  -3  11   7      370.09      382.07     14.34 o 
  -2  11   7      306.86      303.43     12.94 o 
  -1  11   7      142.15      137.20      9.88 o 
   0  11   7        6.13        8.25      4.57 o 
   1  11   7      372.23      357.91     12.36 o 
   2  11   7        4.87       -0.59      4.30 o 
   3  11   7       14.99        0.49      4.31 o 
   4  11   7      729.16      706.81     20.88 o 
   5  11   7        9.90        9.22      5.62 o 
   6  11   7      429.14      418.47     19.47 o 
   7  11   7       84.14       63.87      9.12 o 
   8  11   7      224.67      250.37     19.64 o 
   9  11   7       34.17       31.89      7.75 o 
  10  11   7        0.03        2.13      6.88 o 
  11  11   7      121.41      153.57     20.59 o 
  12  11   7        0.10        8.75      8.79 o 
 -12  12   7       30.80       28.29     13.63 o 
 -11  12   7       24.39       38.82     16.30 o 
 -10  12   7       14.81       15.14     10.67 o 
  -9  12   7       12.53        3.48      9.81 o 
  -8  12   7        0.04       -6.06      7.73 o 
  -7  12   7        9.40        7.82      7.52 o 
  -6  12   7       76.65       64.64     10.55 o 
  -5  12   7     1168.13     1089.09     31.67 o 
  -4  12   7      844.54      757.03     34.01 o 
  -3  12   7      270.76      227.01     12.86 o 
  -2  12   7      593.64      583.30     18.09 o 
  -1  12   7       19.26       19.70      5.30 o 
   0  12   7      213.14      179.46     10.60 o 
   1  12   7      180.48      163.48     10.04 o 
   2  12   7       48.97       43.24      6.40 o 
   3  12   7       12.78        3.15      5.14 o 
   4  12   7       36.52       34.10      6.88 o 
   5  12   7      277.56      297.66     16.00 o 
   6  12   7        3.61        0.45      5.40 o 
   7  12   7       10.43        4.29      6.25 o 
   8  12   7        5.24        7.75      6.65 o 
   9  12   7        1.57        1.16      7.62 o 
  10  12   7       86.62       95.32     12.08 o 
  11  12   7       40.51       51.35     10.16 o 
  12  12   7        1.77       -9.05      9.05 o 
 -12  13   7       13.81       -5.98     12.61 o 
 -11  13   7       19.91       22.89     13.84 o 
 -10  13   7        6.63        0.02     11.02 o 
  -9  13   7       37.59       33.78     12.54 o 
  -8  13   7        8.72        8.59      9.78 o 
  -7  13   7        4.43       -0.68      7.35 o 
  -6  13   7        0.79        3.85      7.30 o 
  -5  13   7       50.32       40.86      9.13 o 
  -4  13   7        1.83       -3.24      5.37 o 
  -3  13   7       94.04      105.94     12.31 o 
  -2  13   7       21.30       26.50      6.50 o 
  -1  13   7        2.62       -1.16      4.23 o 
   0  13   7       30.10       27.46      5.40 o 
   1  13   7       23.06       33.11      6.19 o 
   2  13   7       23.24       22.13      5.71 o 
   3  13   7       14.87       18.89      6.21 o 
   4  13   7       20.29       26.55      6.96 o 
   5  13   7       66.92       60.31      8.78 o 
   6  13   7        2.52       -1.73      5.80 o 
   7  13   7      117.52      117.21     11.73 o 
   8  13   7       68.06       61.12     11.72 o 
   9  13   7        0.02       -1.97      6.92 o 
  10  13   7       64.43       85.30     12.46 o 
  11  13   7       15.69       14.70      9.08 o 
 -11  14   7       26.32       79.13     26.46 o 
 -10  14   7        9.73       11.09     11.33 o 
  -9  14   7       59.78       66.71     14.67 o 
  -8  14   7        1.78       -0.07      9.77 o 
  -7  14   7       12.04       26.30      9.32 o 
  -6  14   7        6.58        0.85      7.39 o 
  -5  14   7       40.27       55.67     10.50 o 
  -4  14   7       77.94       65.77      9.27 o 
  -3  14   7      130.97      149.84     11.57 o 
  -2  14   7        8.15       22.68      5.52 o 
  -1  14   7        0.03        1.32      4.55 o 
   0  14   7       14.21       15.01      5.80 o 
   1  14   7      165.38      178.41     12.20 o 
   2  14   7       73.21       84.79      8.33 o 
   3  14   7       12.84       -4.45      5.25 o 
   4  14   7       35.76       22.75      7.14 o 
   5  14   7       25.84       25.56      9.38 o 
   6  14   7       27.34       42.95     12.91 o 
   7  14   7       12.73       10.02      7.29 o 
   8  14   7       10.96       12.78      7.42 o 
   9  14   7       99.26      114.85     12.58 o 
  10  14   7       34.43       31.08     10.20 o 
  11  14   7        0.32       -4.43     11.40 o 
 -10  15   7        0.98        1.19     17.34 o 
  -9  15   7       55.14       73.35     25.22 o 
  -8  15   7       47.79       52.66     22.31 o 
  -7  15   7        3.51       -1.30     10.68 o 
  -6  15   7        1.50        3.10     10.39 o 
  -5  15   7        0.02       -2.22      7.41 o 
  -4  15   7      271.05      261.45     15.14 o 
  -3  15   7        8.17        4.17      8.66 o 
  -2  15   7      229.86      230.88     12.46 o 
  -1  15   7       36.32       39.86      6.63 o 
   0  15   7      104.82       95.48      8.72 o 
   1  15   7       31.63       34.27      6.73 o 
   2  15   7       62.33       61.88      9.90 o 
   3  15   7        3.91       -5.40      5.40 o 
   4  15   7       83.91       75.87     14.58 o 
   5  15   7        7.71       -5.79      5.79 o 
   6  15   7       16.94       12.81      8.39 o 
   7  15   7       62.68       75.37     10.94 o 
   8  15   7        1.26       -2.19      7.40 o 
   9  15   7        0.00        2.38      7.67 o 
  10  15   7        2.46       12.13      8.97 o 
 -10  16   7       15.33       -2.22     20.88 o 
  -9  16   7        7.85        6.18     20.36 o 
  -8  16   7       36.60       38.64     20.49 o 
  -7  16   7       19.65       29.32     13.79 o 
  -6  16   7        0.06        9.62     29.18 o 
  -5  16   7      109.51      106.30     21.32 o 
  -4  16   7      182.28      188.58     16.75 o 
  -3  16   7      133.72      120.49     11.30 o 
  -2  16   7      149.36      141.98     10.52 o 
  -1  16   7       10.39       17.66      6.24 o 
   0  16   7       23.80       28.64      6.67 o 
   1  16   7        0.42       -1.36      4.87 o 
   2  16   7        3.80        7.14      6.56 o 
   3  16   7        3.93        2.73      6.36 o 
   4  16   7        0.90        8.29      6.82 o 
   5  16   7        3.84        5.92      7.13 o 
   6  16   7        1.38       14.49      7.60 o 
   7  16   7        6.56        0.23      7.35 o 
   8  16   7       27.01       12.75     10.34 o 
   9  16   7        6.84       10.04      8.87 o 
  -9  17   7        9.55       -6.45     18.91 o 
  -8  17   7       22.66       14.85     20.29 o 
  -7  17   7      130.40      150.30     21.88 o 
  -6  17   7       33.79       44.61     15.33 o 
  -5  17   7       27.21       27.80     22.40 o 
  -4  17   7       51.10       67.72     13.59 o 
  -3  17   7       11.27       15.04      9.48 o 
  -2  17   7       33.77       28.23      9.86 o 
  -1  17   7        8.92        1.63      8.01 o 
   0  17   7       16.45        4.85      8.19 o 
   1  17   7        3.41        9.43      8.13 o 
   2  17   7       19.58       21.42      9.72 o 
   3  17   7       40.27       40.14      8.61 o 
   4  17   7        6.43       -6.20      6.20 o 
   5  17   7       18.77       15.42      7.97 o 
   6  17   7       15.66       11.24      8.40 o 
   7  17   7        1.31        0.36      7.96 o 
   8  17   7       34.06       60.46     14.66 o 
  -8  18   7        2.23       19.71     20.27 o 
  -7  18   7        6.58       11.79     14.37 o 
  -6  18   7        2.42       -7.92     12.15 o 
  -5  18   7        0.28        0.33     12.18 o 
  -4  18   7       26.29       30.88     14.04 o 
  -3  18   7       10.11       -1.05     12.32 o 
  -2  18   7        1.08        2.55      9.37 o 
  -1  18   7        0.02       -0.47      9.81 o 
   0  18   7        0.13       -7.50      7.50 o 
   1  18   7        0.68       -7.46     14.40 o 
   2  18   7       70.32       63.00     12.32 o 
   3  18   7      144.98      187.17     25.50 o 
   4  18   7      104.45      114.05     18.78 o 
   5  18   7      150.10      163.45     18.97 o 
   6  18   7        0.09       -5.88      8.90 o 
   7  18   7       31.64       36.52     15.74 o 
  -7  19   7       46.25       40.79     25.13 o 
  -6  19   7       32.08       32.73     23.80 o 
  -5  19   7       57.94       65.43     22.28 o 
  -4  19   7       18.90       -5.02     28.21 o 
  -3  19   7        0.51      -11.40     13.61 o 
  -2  19   7        0.25        4.45     10.14 o 
  -1  19   7       14.69       13.62     11.94 o 
   0  19   7       12.88       42.58     11.98 o 
   1  19   7        0.52       16.93     10.10 o 
   2  19   7        8.27       14.08     10.07 o 
   3  19   7       13.18        0.01     13.57 o 
   4  19   7        1.30       -9.04      9.04 o 
   5  19   7        0.01      -10.16     10.16 o 
   6  19   7        1.23        7.35     12.57 o 
  -5  20   7        0.16       26.47     15.79 o 
  -4  20   7        0.14       14.07     13.73 o 
  -3  20   7        6.96       -5.48     10.16 o 
  -2  20   7        6.14       -5.50      9.96 o 
  -1  20   7        5.90       -0.14      9.40 o 
   0  20   7        4.60        2.59      9.74 o 
   1  20   7       49.40       26.42     17.80 o 
   2  20   7        2.72       12.85     11.12 o 
   3  20   7       79.12       75.20     14.78 o 
   4  20   7       53.23       58.87     13.87 o 
   5  20   7       16.55       26.05     19.22 o 
  -3  21   7        0.04        5.88     17.93 o 
  -2  21   7        0.00       -3.78     12.45 o 
  -1  21   7        6.65        7.01     17.26 o 
   0  21   7        0.35       -3.11     11.61 o 
   1  21   7        2.29        0.81     13.49 o 
   2  21   7       13.70       41.51     20.23 o 
 -14   0   8        3.08        0.24     14.55 o 
 -13   0   8        7.06        5.22     12.98 o 
 -12   0   8        6.96       11.14     10.99 o 
 -11   0   8      131.97      130.29     16.94 o 
 -10   0   8      194.04      187.00     47.60 o 
  -9   0   8       12.74       18.91      9.03 o 
  -8   0   8        0.13        3.51      6.99 o 
  -7   0   8     1021.68      854.61     30.72 o 
  -6   0   8     1548.57     1578.04     44.23 o 
  -5   0   8     1711.89     1810.25     47.55 o 
  -4   0   8      618.88      729.31     17.79 o 
  -3   0   8      544.94      485.21     13.90 o 
  -2   0   8     5355.74     6276.92    129.00 o 
  -1   0   8      397.97      330.04     14.27 o 
   0   0   8      346.55      334.77     13.26 o 
   1   0   8        4.34        0.44      3.72 o 
   2   0   8       32.39       39.81      5.02 o 
   3   0   8     1074.72     1148.24     27.00 o 
   4   0   8       54.13       45.19      7.58 o 
   5   0   8     1516.17     1538.54     41.47 o 
   6   0   8       72.76       55.78      9.64 o 
   7   0   8       63.96       71.33     11.47 o 
   8   0   8     1076.85     1099.82     90.60 o 
   9   0   8      341.91      294.34     21.55 o 
  10   0   8      178.77      179.97     18.27 o 
  11   0   8       44.80       44.53     13.74 o 
  12   0   8      281.79      340.15     26.74 o 
  13   0   8      172.02      159.65     20.35 o 
  14   0   8       18.34       23.13     12.61 o 
 -14   1   8        6.16       -7.87      7.87 o 
 -13   1   8        0.32       -6.90      6.90 o 
 -12   1   8        3.62        4.58      7.21 o 
 -11   1   8        2.76       -6.37      7.58 o 
 -10   1   8       16.38       12.78      6.56 o 
  -9   1   8       46.31       36.43      7.18 o 
  -8   1   8      201.16      187.92     11.92 o 
  -7   1   8        6.72       -0.64      4.61 o 
  -6   1   8       67.52       69.93      7.73 o 
  -5   1   8      753.60      698.62     14.13 o 
  -4   1   8      220.53      235.29      8.75 o 
  -3   1   8     1897.81     2046.08     30.92 o 
  -2   1   8        1.68        2.37      1.92 o 
  -1   1   8       14.84       15.13      2.50 o 
   0   1   8     1029.08      982.14     19.09 o 
   1   1   8       49.08       37.13      3.10 o 
   2   1   8       35.79       29.59      2.99 o 
   3   1   8       22.71       33.46      3.34 o 
   4   1   8       39.34       23.13      3.91 o 
   5   1   8      174.76      170.66      9.58 o 
   6   1   8      101.99      108.97      7.44 o 
   7   1   8     1722.77     1730.52     46.19 o 
   8   1   8        1.91       -4.63      4.66 o 
   9   1   8       43.56       34.49      7.18 o 
  10   1   8      199.14      227.64     14.10 o 
  11   1   8       24.43       28.59      7.35 o 
  12   1   8        1.19       -6.46      6.46 o 
  13   1   8        0.00       -6.30      6.30 o 
  14   1   8       25.46       38.05      9.36 o 
 -14   2   8        6.35       -4.72      7.29 o 
 -13   2   8        2.93       -0.82      7.60 o 
 -12   2   8       11.20        1.20      7.22 o 
 -11   2   8      144.53      155.23     21.19 o 
 -10   2   8        1.46       -1.28      6.74 o 
  -9   2   8      219.28      225.54     21.96 o 
  -8   2   8       98.09       82.25      8.75 o 
  -7   2   8      240.48      251.33     15.90 o 
  -6   2   8      325.36      325.62     14.17 o 
  -5   2   8        1.67       -0.42      3.05 o 
  -4   2   8      234.80      212.67      8.47 o 
  -3   2   8      240.79      218.47      7.70 o 
  -2   2   8        9.05        1.94      2.28 o 
  -1   2   8      141.59      165.39      5.27 o 
   0   2   8        6.56       14.60      2.72 o 
   1   2   8      557.98      458.94      9.76 o 
   2   2   8      428.88      426.61      8.77 o 
   3   2   8      910.95      849.91     15.24 o 
   4   2   8       50.45       38.61      4.51 o 
   5   2   8       31.74       53.33      6.08 o 
   6   2   8      298.94      289.28     10.87 o 
   7   2   8       55.98       72.89      9.72 o 
   8   2   8      662.59      650.74     23.47 o 
   9   2   8      605.26      610.20     19.40 o 
  10   2   8       68.26       42.67      7.69 o 
  11   2   8        0.29        7.72      6.29 o 
  12   2   8        3.38       10.26      7.43 o 
  13   2   8       39.63       40.66      9.36 o 
  14   2   8       24.95       16.31      8.58 o 
 -14   3   8        4.39        0.03      7.98 o 
 -13   3   8        1.00       -6.73      6.94 o 
 -12   3   8      100.41      135.33     12.99 o 
 -11   3   8       11.79       16.94      9.03 o 
 -10   3   8      447.43      432.61     17.19 o 
  -9   3   8       92.67       83.53     10.20 o 
  -8   3   8      471.87      467.57     16.34 o 
  -7   3   8      170.35      152.86     10.56 o 
  -6   3   8      800.97      717.78     21.35 o 
  -5   3   8       47.21       66.28      5.94 o 
  -4   3   8      815.56      876.66     16.87 o 
  -3   3   8       59.01       56.76      3.99 o 
  -2   3   8       11.61       12.18      2.43 o 
  -1   3   8      948.15     1045.43     13.98 o 
   0   3   8     3458.16     3361.43     42.01 o 
   1   3   8      119.76      111.79      5.39 o 
   2   3   8      339.07      409.58      9.87 o 
   3   3   8     8447.34     8411.18     97.95 o 
   4   3   8      108.32      136.70      7.41 o 
   5   3   8       68.62       71.82      6.74 o 
   6   3   8       21.99       27.13      4.97 o 
   7   3   8     2119.69     2081.38     35.20 o 
   8   3   8      178.12      162.70     11.46 o 
   9   3   8       68.99       59.03      9.96 o 
  10   3   8      259.31      287.62     14.91 o 
  11   3   8       86.31       99.80     10.78 o 
  12   3   8        0.59        0.84      6.49 o 
  13   3   8        4.77        6.06      7.32 o 
  14   3   8       44.55       35.60     12.21 o 
 -14   4   8        4.52       12.12      9.73 o 
 -13   4   8        5.69        0.78      7.59 o 
 -12   4   8        0.00        0.78      6.81 o 
 -11   4   8      286.52      281.82     16.51 o 
 -10   4   8       96.63      105.14     13.64 o 
  -9   4   8       88.22       92.84      9.54 o 
  -8   4   8       17.63        2.02      5.24 o 
  -7   4   8     1927.28     1910.56     37.23 o 
  -6   4   8      449.22      464.30     16.80 o 
  -5   4   8      285.90      290.86     10.44 o 
  -4   4   8      128.71      139.18      8.62 o 
  -3   4   8      538.43      593.50     12.26 o 
  -2   4   8     3261.80     3530.30     48.72 o 
  -1   4   8     1788.66     1767.12     24.19 o 
   0   4   8       62.05       56.23      3.60 o 
   1   4   8       12.38        9.82      3.07 o 
   2   4   8     1233.71     1249.68     18.29 o 
   3   4   8      573.94      643.52     12.15 o 
   4   4   8      314.70      302.58     10.83 o 
   5   4   8        1.15       -2.32      2.56 o 
   6   4   8     1015.23      952.54     22.64 o 
   7   4   8       40.72       37.30      6.89 o 
   8   4   8      149.74      174.45     11.81 o 
   9   4   8      149.63      154.88     11.71 o 
  10   4   8       40.23       32.70      7.68 o 
  11   4   8        2.44        3.97      6.42 o 
  12   4   8      151.39      181.65     32.64 o 
  13   4   8        0.16       -1.92      6.27 o 
  14   4   8        3.66       -0.09      8.08 o 
 -14   5   8       15.64       22.38     10.02 o 
 -13   5   8        0.00        1.66      7.39 o 
 -12   5   8        9.61        8.52      7.34 o 
 -11   5   8        2.15       -5.98      5.98 o 
 -10   5   8       21.84       22.78      9.21 o 
  -9   5   8       37.43       47.79      7.73 o 
  -8   5   8        1.28        1.37      5.57 o 
  -7   5   8      747.14      697.01     19.42 o 
  -6   5   8       44.36       29.94      4.98 o 
  -5   5   8      109.71      122.85      7.33 o 
  -4   5   8       67.17       48.79      5.73 o 
  -3   5   8        2.60        1.02      2.48 o 
  -2   5   8       71.31       86.98      4.36 o 
  -1   5   8       19.41       16.79      2.72 o 
   0   5   8      232.85      260.64      5.81 o 
   1   5   8       95.88      109.19      4.55 o 
   2   5   8      549.55      571.58     12.58 o 
   3   5   8      569.55      648.43     14.27 o 
   4   5   8       72.38       79.50      9.44 o 
   5   5   8       69.34       31.85     19.39 o 
   6   5   8      440.10      377.70     12.54 o 
   7   5   8      535.92      494.61     20.15 o 
   8   5   8      608.54      592.82     21.47 o 
   9   5   8       12.07        6.36      5.07 o 
  10   5   8        0.00        3.33      5.52 o 
  11   5   8        3.76        6.96      9.25 o 
  12   5   8      145.56      156.16     12.46 o 
  13   5   8       47.10       39.10     11.28 o 
 -14   6   8        0.01        1.62     10.18 o 
 -13   6   8       12.63       17.45     10.42 o 
 -12   6   8        2.53       12.71      7.67 o 
 -11   6   8        2.93        2.54      6.55 o 
 -10   6   8       90.68       80.37     14.05 o 
  -9   6   8       20.30       15.51      6.39 o 
  -8   6   8      818.56      759.21     21.28 o 
  -7   6   8      410.25      383.30     14.18 o 
  -6   6   8      310.69      320.06     11.07 o 
  -5   6   8        2.50       -2.94      3.52 o 
  -4   6   8      741.81      741.53     13.76 o 
  -3   6   8      878.49      947.72     15.83 o 
  -2   6   8       21.45       38.75      4.62 o 
  -1   6   8      422.66      448.35     11.06 o 
   0   6   8      692.21      712.83     11.31 o 
   1   6   8     1229.40     1178.98     15.80 o 
   2   6   8       32.57       21.28      3.15 o 
   3   6   8        2.51        0.53      1.98 o 
   5   6   8      435.37      382.06     15.37 o 
   6   6   8      560.98      535.02     16.29 o 
   7   6   8       56.39       60.04      8.08 o 
   8   6   8      117.33      102.79      8.68 o 
   9   6   8      114.04      107.74      9.31 o 
  10   6   8      109.30      115.07      9.90 o 
  11   6   8        6.18       -0.76      5.90 o 
  12   6   8       76.88       94.40     10.93 o 
  13   6   8        6.29       -2.83      7.98 o 
 -14   7   8       25.48       43.81     12.45 o 
 -13   7   8       34.60       32.73     11.09 o 
 -12   7   8        0.31       -7.66      7.66 o 
 -11   7   8        2.41       -2.24      7.29 o 
 -10   7   8       16.00       33.35      7.60 o 
  -9   7   8      134.93      118.35     10.49 o 
  -8   7   8       13.71       16.89      6.20 o 
  -7   7   8      403.82      397.00     14.53 o 
  -6   7   8       15.97       14.13      4.85 o 
  -5   7   8        6.19        0.71      3.68 o 
  -4   7   8      409.48      374.20     11.68 o 
  -3   7   8      419.20      471.41     13.08 o 
  -2   7   8      195.24      207.04     14.99 o 
  -1   7   8       78.72       71.89      4.84 o 
   0   7   8      375.48      388.21      7.56 o 
   1   7   8      439.32      415.37      9.33 o 
   2   7   8      241.20      237.71     10.97 o 
   3   7   8     1321.50     1224.70     24.63 o 
   4   7   8       54.60       61.24     13.13 o 
   5   7   8      508.47      483.08     13.87 o 
   6   7   8       18.62       23.47      5.55 o 
   7   7   8      133.12      141.87      9.65 o 
   8   7   8      251.47      254.96     12.90 o 
   9   7   8        0.19        8.88      6.03 o 
  10   7   8       64.74       43.03     11.61 o 
  11   7   8       29.76       39.00      9.02 o 
  12   7   8       77.08       85.07     11.95 o 
  13   7   8       87.03       86.68     12.24 o 
 -13   8   8       11.30       10.00     10.45 o 
 -12   8   8       11.07       13.37      9.17 o 
 -11   8   8       65.12       46.79     10.72 o 
 -10   8   8        7.12        1.54      7.37 o 
  -9   8   8       85.72      100.97     12.05 o 
  -8   8   8        9.38       13.87      7.16 o 
  -7   8   8      110.11      106.50     11.19 o 
  -6   8   8       27.08       17.20      5.91 o 
  -5   8   8       36.18       36.65      6.23 o 
  -4   8   8        4.17        9.93      3.53 o 
  -3   8   8      183.51      192.63     11.29 o 
  -2   8   8       13.83       16.15      3.11 o 
  -1   8   8       23.21       14.89      7.40 o 
   0   8   8        0.01       -2.64      2.83 o 
   1   8   8      430.87      422.60     11.30 o 
   2   8   8        1.26        1.05      2.57 o 
   3   8   8       14.40        6.60      5.27 o 
   4   8   8       89.92       90.76      8.57 o 
   5   8   8      200.38      179.75     12.51 o 
   6   8   8      138.29      125.12     10.41 o 
   7   8   8       81.34       98.46      9.93 o 
   8   8   8        9.40        8.21      6.32 o 
   9   8   8      130.80      125.41     11.65 o 
  10   8   8       23.06       21.66      7.54 o 
  11   8   8      112.11      119.25     12.46 o 
  12   8   8       19.41       20.97      8.62 o 
  13   8   8        0.04       11.65     10.28 o 
 -13   9   8       18.41       19.83     10.83 o 
 -12   9   8       34.95       40.29     11.65 o 
 -11   9   8       21.90        4.93      8.90 o 
 -10   9   8       32.47       18.83      9.44 o 
  -9   9   8       19.40       18.49      7.95 o 
  -8   9   8        7.95       -5.94      5.94 o 
  -7   9   8        5.67        4.93      6.19 o 
  -6   9   8      677.66      699.00     19.64 o 
  -5   9   8      901.65      846.69     25.94 o 
  -4   9   8       85.68       99.56      8.60 o 
  -3   9   8       56.57       55.19      9.90 o 
  -2   9   8      348.87      310.68     13.77 o 
  -1   9   8      341.14      353.77     14.77 o 
   0   9   8      278.95      277.49     12.22 o 
   1   9   8       27.86       16.57      4.87 o 
   2   9   8        4.63        1.23      3.89 o 
   3   9   8      158.02      191.65     10.67 o 
   4   9   8      216.31      183.87     11.97 o 
   5   9   8       14.28       17.51      7.05 o 
   6   9   8       73.27       63.74     11.29 o 
   7   9   8       72.48       68.59      8.77 o 
   8   9   8        7.31        7.24      5.97 o 
   9   9   8       30.25       21.70      7.33 o 
  10   9   8       91.22      130.52     15.87 o 
  11   9   8        5.27        3.11      7.58 o 
  12   9   8        0.25       -3.11      7.86 o 
 -13  10   8       24.41       20.17     11.77 o 
 -12  10   8        9.80        6.48      9.97 o 
 -11  10   8        0.42        3.27     10.43 o 
 -10  10   8        3.16        8.68      8.37 o 
  -9  10   8      327.82      359.50     21.25 o 
  -8  10   8       57.53       77.40     22.20 o 
  -7  10   8       58.37       84.62     13.43 o 
  -6  10   8      108.65       80.52     11.59 o 
  -5  10   8        2.48        2.46      6.60 o 
  -4  10   8      850.55      836.52     21.59 o 
  -3  10   8        7.77        3.12      4.86 o 
  -2  10   8      213.31      193.44     11.43 o 
  -1  10   8      366.87      326.75     12.12 o 
   0  10   8       17.62       28.03      5.33 o 
   1  10   8     1239.45     1252.37     25.09 o 
   2  10   8       12.95        3.35      4.48 o 
   3  10   8      185.11      170.62     10.15 o 
   4  10   8      307.68      327.81     20.39 o 
   5  10   8        1.30        9.32      5.78 o 
   6  10   8       67.76       69.45      8.79 o 
   7  10   8      181.34      188.10     14.10 o 
   8  10   8      107.57       95.17     10.54 o 
   9  10   8        4.32        2.22      6.62 o 
  10  10   8      307.12      357.60     25.70 o 
  11  10   8      149.93      188.10     15.82 o 
  12  10   8        0.82       15.80      9.24 o 
 -12  11   8        9.43        8.66     16.05 o 
 -11  11   8        1.24       -9.53      9.53 o 
 -10  11   8       36.98       31.58     14.02 o 
  -9  11   8        7.05       -7.70      8.87 o 
  -8  11   8        9.72       10.50     13.53 o 
  -7  11   8       40.85       39.62     10.88 o 
  -6  11   8       78.40       88.00     14.08 o 
  -5  11   8      130.58      119.40     12.37 o 
  -4  11   8      338.36      365.17     15.82 o 
  -3  11   8        2.61        0.02      4.77 o 
  -2  11   8      131.19      122.03      9.79 o 
  -1  11   8       36.95       36.94      5.99 o 
   0  11   8      156.18      156.41     12.46 o 
   1  11   8       14.57       17.84      5.29 o 
   2  11   8       19.29       17.35      6.38 o 
   3  11   8       56.63       50.84      9.28 o 
   4  11   8       14.40       15.86      5.77 o 
   5  11   8        3.16       -0.13      5.45 o 
   6  11   8       49.72       50.74     14.50 o 
   7  11   8        3.82        2.38      5.92 o 
   8  11   8       69.47       67.68      9.89 o 
   9  11   8        5.35       12.44      7.64 o 
  10  11   8       15.18       21.24      8.53 o 
  11  11   8        0.33       10.29      8.59 o 
  12  11   8       83.98      109.58     14.41 o 
 -12  12   8       26.60        8.40     12.68 o 
 -11  12   8        4.53       28.26     21.28 o 
 -10  12   8        0.04       -7.67     13.90 o 
  -9  12   8        0.21       -3.52      9.58 o 
  -8  12   8       23.96       38.52     12.24 o 
  -7  12   8       11.20        5.01      7.72 o 
  -6  12   8       12.08       31.23      8.56 o 
  -5  12   8        9.70       15.72      7.64 o 
  -4  12   8       16.85       10.74      8.57 o 
  -3  12   8      187.64      218.68     25.85 o 
  -2  12   8       79.98      103.90      9.46 o 
  -1  12   8       16.94       11.58      5.02 o 
   0  12   8      109.34      127.59      8.42 o 
   1  12   8        0.61       -4.22      4.47 o 
   2  12   8      345.36      296.32     15.15 o 
   3  12   8        0.52       -0.43      4.62 o 
   4  12   8       14.31       -0.12      5.13 o 
   5  12   8       68.62       74.48      9.24 o 
   6  12   8        1.17        1.46      5.54 o 
   7  12   8       59.73       55.51     10.44 o 
   8  12   8       32.02       32.73     13.31 o 
   9  12   8      111.65      124.82     12.84 o 
  10  12   8        9.19       11.52     16.40 o 
  11  12   8       11.34        0.16      8.40 o 
 -11  13   8        7.15       18.46     13.00 o 
 -10  13   8      126.90      143.55     39.48 o 
  -9  13   8       52.59       85.20     15.42 o 
  -8  13   8        0.47       -2.07     10.62 o 
  -7  13   8        0.11        2.51      7.63 o 
  -6  13   8        5.40        7.21     12.89 o 
  -5  13   8       91.27      100.40     11.76 o 
  -4  13   8      196.75      201.16     16.43 o 
  -3  13   8        8.64       19.38      6.37 o 
  -2  13   8      115.75      116.87     10.20 o 
  -1  13   8       19.65       11.14      5.16 o 
   0  13   8       23.62       26.70      5.54 o 
   1  13   8      132.08      121.42      9.98 o 
   2  13   8       49.31       29.95      6.33 o 
   3  13   8       24.73       32.03      7.24 o 
   4  13   8      112.99      103.60     10.31 o 
   5  13   8       16.56       17.81      7.20 o 
   6  13   8       19.84       12.96      6.91 o 
   7  13   8      146.50      171.80     13.87 o 
   8  13   8        5.77        4.92      6.91 o 
   9  13   8        2.28        9.95      8.01 o 
  10  13   8        7.50       23.89      9.25 o 
  11  13   8       92.23      113.26     18.07 o 
 -11  14   8        6.67      -14.50     14.50 o 
 -10  14   8        1.62       20.04     20.15 o 
  -9  14   8       11.47       13.92     11.57 o 
  -8  14   8      100.95       86.89     15.42 o 
  -7  14   8       70.58       82.48     12.09 o 
  -6  14   8      159.61      139.60     14.22 o 
  -5  14   8       10.93       22.00      8.66 o 
  -4  14   8        5.85        0.76      6.05 o 
  -3  14   8        0.38       -3.75      5.59 o 
  -2  14   8       23.08       14.32      5.80 o 
  -1  14   8        0.06       -4.16      4.41 o 
   0  14   8       44.65       46.62      6.35 o 
   1  14   8        2.59       -0.16      4.88 o 
   2  14   8       57.87       74.62      8.07 o 
   3  14   8      255.35      247.24     15.04 o 
   4  14   8       93.53       90.62     11.03 o 
   5  14   8       59.94       83.77     10.33 o 
   6  14   8       38.80       36.58      9.45 o 
   7  14   8        0.31        8.52      7.19 o 
   8  14   8       20.78       11.22     10.31 o 
   9  14   8        0.02        1.05      7.74 o 
  10  14   8      102.99      114.75     13.67 o 
 -10  15   8        5.69        7.18     20.68 o 
  -9  15   8       15.54        8.52     11.48 o 
  -8  15   8        0.05       -9.21      9.21 o 
  -7  15   8       56.49       66.54     11.76 o 
  -6  15   8       74.99       64.94     11.72 o 
  -5  15   8      183.26      161.97     15.00 o 
  -4  15   8        7.89        9.67      7.67 o 
  -3  15   8       26.76       24.48      7.40 o 
  -2  15   8       98.82      102.86     11.79 o 
  -1  15   8       37.85       37.91      6.75 o 
   0  15   8       34.60       37.78      6.68 o 
   1  15   8       43.13       27.42      6.28 o 
   2  15   8        0.72        3.45      5.42 o 
   3  15   8        0.19        1.09      5.98 o 
   4  15   8        0.03       12.41      6.73 o 
   5  15   8        4.48        9.20      6.60 o 
   6  15   8       37.41       60.61     10.36 o 
   7  15   8        5.20        3.64      7.05 o 
   8  15   8       13.29       17.56      8.59 o 
   9  15   8        2.14       11.08      8.65 o 
  -9  16   8       12.65       39.20     22.96 o 
  -8  16   8       53.55       43.60     22.84 o 
  -7  16   8       26.43       50.42     36.38 o 
  -6  16   8       50.66       44.80     15.01 o 
  -5  16   8       83.46       95.48     12.83 o 
  -4  16   8        1.88        5.03     14.16 o 
  -3  16   8        9.15        9.78      5.93 o 
  -2  16   8       14.64       22.63      6.49 o 
  -1  16   8        7.97        8.23      5.54 o 
   0  16   8       54.08       34.58      7.13 o 
   1  16   8      119.27      108.29     16.00 o 
   2  16   8      141.85      160.00     15.13 o 
   3  16   8        3.17       -1.19      6.28 o 
   4  16   8        8.91       12.01      7.27 o 
   5  16   8        6.54       20.08      7.73 o 
   6  16   8        9.32        8.76      7.80 o 
   7  16   8        5.77        3.34      7.63 o 
   8  16   8        2.54       19.29      8.88 o 
   9  16   8       21.89       24.58     11.66 o 
  -8  17   8       14.94        9.36     19.04 o 
  -7  17   8        0.86       -1.60     14.73 o 
  -6  17   8       15.15       18.52     16.13 o 
  -5  17   8        3.84        2.51     13.13 o 
  -4  17   8        0.15        5.31     11.77 o 
  -3  17   8       33.00       31.56     10.63 o 
  -2  17   8       59.18       59.19     11.49 o 
  -1  17   8       12.19        1.17      8.18 o 
   0  17   8        6.26       -3.12      6.54 o 
   1  17   8        0.88        1.31      5.86 o 
   2  17   8        0.02        2.70      7.11 o 
   3  17   8        2.78        3.21      7.08 o 
   4  17   8       21.60       11.75     10.19 o 
   5  17   8        1.76       -0.29      7.13 o 
   6  17   8        0.22        4.06      8.13 o 
   7  17   8        0.02       -2.38      8.05 o 
   8  17   8       16.77       33.22     17.07 o 
  -7  18   8        8.13        9.19     19.59 o 
  -6  18   8        1.17       -2.19     12.63 o 
  -5  18   8        0.66       -6.18     25.57 o 
  -4  18   8        0.24       -9.04     12.89 o 
  -3  18   8       11.76       -3.10      9.27 o 
  -2  18   8       13.04        9.51     11.89 o 
  -1  18   8       17.81       -1.30      8.89 o 
   0  18   8      115.75      111.33     14.83 o 
   1  18   8        0.10       -7.39      7.39 o 
   2  18   8      118.14      151.36     16.60 o 
   3  18   8       69.93       62.62     13.34 o 
   4  18   8       26.35       27.04     10.71 o 
   5  18   8       46.59       52.51     12.38 o 
   6  18   8        5.59       -7.50      8.37 o 
   7  18   8        1.15       -2.10     15.59 o 
  -6  19   8      117.79      128.64     29.72 o 
  -5  19   8      103.67      140.58     21.86 o 
  -4  19   8       51.66       76.51     17.59 o 
  -3  19   8        1.58        4.27     13.45 o 
  -2  19   8        7.34        7.28     12.30 o 
  -1  19   8      164.77      145.41     16.57 o 
   0  19   8      248.41      276.67     21.92 o 
   1  19   8        2.13        6.74     10.32 o 
   2  19   8        5.58        0.59      9.52 o 
   3  19   8        0.44       -5.83      7.88 o 
   4  19   8       39.17       49.75     16.83 o 
   5  19   8       20.85       25.49     16.59 o 
  -4  20   8        0.02       14.11     14.11 o 
  -3  20   8        1.75       -1.85     31.61 o 
  -2  20   8        2.81       18.53     10.69 o 
  -1  20   8        0.60       -3.02      9.65 o 
   0  20   8        1.26       -7.64      9.67 o 
   1  20   8        3.21        1.91     10.12 o 
   2  20   8        0.53        1.29      9.87 o 
   3  20   8        3.48        5.88     18.50 o 
   4  20   8        3.21       21.46     20.28 o 
  -1  21   8       11.55       13.59     13.70 o 
   0  21   8        4.68       22.58     14.47 o 
 -14   1   9       14.29       11.96      9.16 o 
 -13   1   9        0.09       -7.22      7.22 o 
 -12   1   9        7.39       -0.23      6.49 o 
 -11   1   9       51.07       50.73      9.28 o 
 -10   1   9        7.09        3.73      6.70 o 
  -9   1   9      132.05      124.29     10.80 o 
  -8   1   9        2.59       -2.69      6.48 o 
  -7   1   9      693.56      602.60     18.15 o 
  -6   1   9      109.84      124.42      9.60 o 
  -5   1   9       22.29       18.23      4.94 o 
  -4   1   9     1118.30     1101.18     17.65 o 
  -3   1   9      162.08      165.67      7.35 o 
  -2   1   9      843.52      908.14     15.52 o 
  -1   1   9      898.59      923.09     16.93 o 
   0   1   9      653.43      701.78     21.71 o 
   1   1   9      358.84      409.23      9.39 o 
   2   1   9      442.27      468.32      9.74 o 
   3   1   9      896.27      926.47     15.21 o 
   4   1   9        7.93        4.45      3.43 o 
   5   1   9       72.15       74.71      7.13 o 
   6   1   9      430.38      401.17     16.62 o 
   7   1   9     1282.12     1258.30     28.50 o 
   8   1   9       33.50       28.56      6.32 o 
   9   1   9       57.30       68.05      8.70 o 
  10   1   9       85.18       73.58     14.02 o 
  11   1   9      117.27       99.99     10.90 o 
  12   1   9       19.40       23.12      8.47 o 
  13   1   9        9.94        9.45      8.52 o 
 -14   2   9        4.31        5.52     10.86 o 
 -13   2   9       38.66       36.47     12.64 o 
 -12   2   9        1.04       -0.10      6.83 o 
 -11   2   9       10.00       -6.27      6.27 o 
 -10   2   9        5.64       -1.23      6.10 o 
  -9   2   9      305.25      298.58     18.76 o 
  -8   2   9       87.36       74.28      8.62 o 
  -7   2   9       20.25       31.89      7.96 o 
  -6   2   9     1091.68     1038.98     28.47 o 
  -5   2   9       11.72       10.12      3.62 o 
  -4   2   9       50.69       64.25      5.58 o 
  -3   2   9      281.08      262.51      8.42 o 
  -2   2   9      498.53      555.87     10.27 o 
  -1   2   9     2545.14     2811.53     31.60 o 
   0   2   9      750.22      827.58     20.97 o 
   1   2   9       72.61       67.47      4.23 o 
   2   2   9     3570.46     3810.84     44.39 o 
   3   2   9      654.33      616.74     12.92 o 
   4   2   9      101.61       90.08      6.55 o 
   5   2   9      532.59      591.81     16.40 o 
   6   2   9       44.13       46.74      5.82 o 
   7   2   9       64.64       65.13      6.96 o 
   8   2   9        1.21        9.46      5.63 o 
   9   2   9      133.95      141.63     11.22 o 
  10   2   9       37.98       47.37      9.05 o 
  11   2   9       20.40       20.54      7.45 o 
  12   2   9       59.29       66.17     10.03 o 
  13   2   9        0.48       -1.22      7.12 o 
 -14   3   9        5.70       -2.80      7.86 o 
 -13   3   9       18.95       15.46      8.53 o 
 -12   3   9       30.97       33.36      8.85 o 
 -11   3   9       48.12       41.68      8.48 o 
 -10   3   9        4.85        8.67      6.67 o 
  -9   3   9      320.82      285.13     15.42 o 
  -8   3   9     1564.21     1502.92     34.15 o 
  -7   3   9     1345.17     1268.41     28.35 o 
  -6   3   9      164.04      155.10     10.25 o 
  -5   3   9      110.49      108.75      7.28 o 
  -4   3   9        0.15        0.84      3.12 o 
  -3   3   9     1933.54     2062.40     28.77 o 
  -2   3   9     2582.81     2828.99     37.35 o 
  -1   3   9       16.39       12.73      2.35 o 
   0   3   9      148.41      181.39      5.73 o 
   1   3   9      173.16      201.15      6.32 o 
   2   3   9      151.05      139.93      6.01 o 
   3   3   9      278.59      350.86      9.51 o 
   4   3   9       23.10       17.69      4.18 o 
   5   3   9       24.07       14.28      5.27 o 
   6   3   9      208.66      174.18      9.63 o 
   7   3   9      715.79      750.90     18.47 o 
   8   3   9       23.16       32.75      6.94 o 
   9   3   9       26.66       20.28      5.78 o 
  10   3   9        1.97        6.63      6.28 o 
  11   3   9        1.08       -5.99      5.99 o 
  12   3   9        1.01       -6.32      6.68 o 
  13   3   9        1.88       -1.16      6.74 o 
 -14   4   9        0.01        0.62      8.15 o 
 -13   4   9       11.51        7.05     12.05 o 
 -12   4   9        0.02       -4.04      7.32 o 
 -11   4   9       13.92       -0.09      5.96 o 
 -10   4   9       67.01       59.95      8.45 o 
  -9   4   9      223.11      219.02     13.58 o 
  -8   4   9        0.53       -1.98      4.96 o 
  -7   4   9       59.63       60.50      7.79 o 
  -6   4   9     1170.97     1152.24     25.78 o 
  -5   4   9        5.26        3.43      2.98 o 
  -4   4   9       67.46       77.45      5.57 o 
  -3   4   9        3.62        5.87      2.55 o 
  -2   4   9      217.49      198.65      6.49 o 
  -1   4   9     1924.19     1996.83     23.75 o 
   0   4   9     1449.84     1425.19     19.31 o 
   1   4   9       78.92       78.11      4.72 o 
   2   4   9      241.07      211.16      6.56 o 
   3   4   9      297.75      309.97      8.51 o 
   4   4   9      475.36      494.09     12.96 o 
   5   4   9       15.69       19.87      5.85 o 
   6   4   9      100.81       95.05      7.72 o 
   7   4   9      192.12      191.90     13.66 o 
   8   4   9       33.89       31.90      6.04 o 
   9   4   9      206.93      227.77     12.61 o 
  10   4   9        2.57        5.03      5.58 o 
  11   4   9      121.24      135.57     11.44 o 
  12   4   9       55.14       76.03      9.86 o 
  13   4   9       42.15       31.93     12.09 o 
 -14   5   9       48.17       52.00     12.91 o 
 -13   5   9        3.80        2.02      7.76 o 
 -12   5   9       20.19       19.37      8.40 o 
 -11   5   9       13.78        8.12      6.96 o 
 -10   5   9        6.57       -1.82      6.15 o 
  -9   5   9        4.45        6.38      6.84 o 
  -8   5   9      635.04      601.78     34.21 o 
  -7   5   9       16.63       27.29      6.35 o 
  -6   5   9        1.14        3.36      4.85 o 
  -5   5   9     1010.12      908.67     42.24 o 
  -4   5   9      563.91      532.85     12.15 o 
  -3   5   9      510.87      564.15     14.09 o 
  -2   5   9     1405.02     1403.19     21.16 o 
  -1   5   9     1491.72     1483.56     19.70 o 
   0   5   9        1.47        0.38      1.55 o 
   1   5   9      269.70      148.81     35.35 o 
   2   5   9       44.66       54.66      4.93 o 
   3   5   9     1755.88     1690.07     28.16 o 
   4   5   9       50.54       55.58      6.07 o 
   5   5   9       27.92       22.83      5.60 o 
   6   5   9       20.38       11.63      4.60 o 
   7   5   9      436.25      414.89     14.17 o 
   8   5   9       19.08       24.80      6.04 o 
   9   5   9      111.34      121.56     10.01 o 
  10   5   9        1.98        5.02      5.85 o 
  11   5   9      202.49      216.87     12.63 o 
  12   5   9        4.70       -1.10      6.28 o 
  13   5   9       20.99       14.69      8.61 o 
 -13   6   9        4.36        2.42     12.61 o 
 -12   6   9       14.98       21.24      9.77 o 
 -11   6   9        3.97       10.01      6.90 o 
 -10   6   9       72.44       50.86      8.54 o 
  -9   6   9        9.13        6.09      6.16 o 
  -8   6   9      211.30      187.17     12.24 o 
  -7   6   9        3.80        5.01      5.28 o 
  -6   6   9      110.41      120.64      9.76 o 
  -5   6   9      207.17      225.08      9.65 o 
  -4   6   9        0.11        0.40      2.76 o 
  -3   6   9      540.40      565.29     13.45 o 
  -2   6   9      995.56      926.18     16.77 o 
  -1   6   9      698.32      736.64     16.47 o 
   0   6   9     1273.80     1358.67     22.40 o 
   1   6   9      528.16      491.10     11.57 o 
   2   6   9     1158.07     1208.73     21.58 o 
   3   6   9       94.19      109.49      7.52 o 
   4   6   9      150.85      138.09      8.52 o 
   5   6   9       26.74       26.91      5.23 o 
   6   6   9       78.58       69.53      7.23 o 
   7   6   9      104.46       91.20      8.19 o 
   8   6   9       28.51       25.33      6.02 o 
   9   6   9       37.50       50.10      7.72 o 
  10   6   9        0.54       12.44      6.28 o 
  11   6   9        1.44        5.82     10.06 o 
  12   6   9       67.56       86.20     11.99 o 
  13   6   9       12.44       -0.80     13.72 o 
 -13   7   9       25.59       47.93     12.24 o 
 -12   7   9       25.05       12.84      9.85 o 
 -11   7   9        2.16        7.49      8.01 o 
 -10   7   9       28.35       28.81      9.16 o 
  -9   7   9        0.63        3.16      6.90 o 
  -8   7   9      278.33      248.63     16.91 o 
  -7   7   9       48.49       21.12      9.02 o 
  -6   7   9       86.37       87.44      9.88 o 
  -5   7   9      425.75      450.75     17.89 o 
  -4   7   9        9.66        5.65      3.71 o 
  -3   7   9      344.72      354.00     10.67 o 
  -2   7   9      452.34      437.76     18.18 o 
  -1   7   9        3.34        0.45      2.66 o 
   0   7   9       10.00        4.65      2.52 o 
   1   7   9      180.49      165.92      6.36 o 
   2   7   9      170.54      190.08      7.48 o 
   3   7   9      467.09      461.78     13.70 o 
   4   7   9       16.11       30.91      5.92 o 
   5   7   9       66.32       62.93      7.79 o 
   6   7   9      315.12      280.10     15.30 o 
   7   7   9       81.52       64.87     11.84 o 
   8   7   9      236.85      232.89     14.83 o 
   9   7   9        7.93       11.47     10.34 o 
  10   7   9      181.55      193.92     14.93 o 
  11   7   9        9.39       -1.27      8.12 o 
  12   7   9        0.69        7.69      7.92 o 
  13   7   9       21.61       47.58     10.75 o 
 -13   8   9       91.54       83.21     14.57 o 
 -12   8   9       17.72        5.54      9.39 o 
 -11   8   9       37.52       37.62     10.77 o 
 -10   8   9       22.45       27.92      9.06 o 
  -9   8   9       83.56       67.61     10.68 o 
  -8   8   9        9.03        6.33      6.85 o 
  -7   8   9       88.26      103.70     11.26 o 
  -6   8   9      150.42      139.43     10.18 o 
  -5   8   9       17.84       17.40      5.73 o 
  -4   8   9       12.29        7.57      4.11 o 
  -3   8   9      105.20       87.51      9.44 o 
  -2   8   9       78.36       80.57      9.71 o 
  -1   8   9      145.20      112.37      8.61 o 
   0   8   9       56.35       49.47      5.78 o 
   1   8   9       61.83       67.39      7.48 o 
   2   8   9        1.79       -2.15      2.94 o 
   3   8   9       18.58       16.48      4.93 o 
   4   8   9      286.53      265.44     14.20 o 
   5   8   9        2.48       11.75      5.47 o 
   6   8   9       20.05       21.48      6.56 o 
   7   8   9        2.37        2.81      5.26 o 
   8   8   9       69.62       69.71     11.95 o 
   9   8   9      115.56      101.49     11.14 o 
  10   8   9        1.19        0.23      9.57 o 
  11   8   9       10.91       13.29      8.42 o 
  12   8   9       33.78       32.04      9.56 o 
 -13   9   9        2.98       -2.77      9.88 o 
 -12   9   9        0.28       -4.92      8.87 o 
 -11   9   9        0.57       -6.88      8.13 o 
 -10   9   9       63.42       64.94     11.34 o 
  -9   9   9       58.36       34.48     11.31 o 
  -8   9   9       23.44       15.83      7.67 o 
  -7   9   9       57.15       43.33      8.41 o 
  -6   9   9       59.92       40.30      8.83 o 
  -5   9   9       89.27       71.87      9.93 o 
  -4   9   9      191.15      173.25     14.25 o 
  -3   9   9       49.32       72.53      8.57 o 
  -2   9   9      427.32      440.11     20.67 o 
  -1   9   9        0.26       -3.55      3.55 o 
   0   9   9     1035.13      987.42     21.24 o 
   1   9   9       15.15       15.55      4.59 o 
   2   9   9      227.13      241.55     11.82 o 
   3   9   9      940.12      922.56     21.35 o 
   4   9   9      220.05      210.53     13.09 o 
   5   9   9       48.48       47.96      7.61 o 
   6   9   9      153.88      144.61     11.55 o 
   7   9   9       12.90       14.52      6.47 o 
   8   9   9       48.28       60.17      9.13 o 
   9   9   9        5.95       -5.82      5.82 o 
  10   9   9        1.88       13.05      8.19 o 
  11   9   9       91.24       99.68     12.32 o 
  12   9   9        6.69       15.82      8.92 o 
 -12  10   9       17.37       13.07     11.99 o 
 -11  10   9       18.06       29.13     13.00 o 
 -10  10   9      133.26      165.72     20.31 o 
  -9  10   9       32.16       25.67     11.83 o 
  -8  10   9       82.59       80.88     14.71 o 
  -7  10   9        3.42        7.26      8.44 o 
  -6  10   9        3.63       -3.75      6.19 o 
  -5  10   9       94.53      101.00     11.09 o 
  -4  10   9      616.14      627.76     18.61 o 
  -3  10   9      865.16      909.25     22.95 o 
  -2  10   9      303.56      288.52     13.14 o 
  -1  10   9       51.38       67.49      6.90 o 
   0  10   9      155.71      131.96      9.08 o 
   1  10   9      512.33      524.15     15.35 o 
   2  10   9      700.69      651.16     24.09 o 
   3  10   9      253.37      236.90     12.44 o 
   4  10   9       12.99        7.92      5.48 o 
   5  10   9      142.44      100.15     10.04 o 
   6  10   9        5.76        4.93      5.78 o 
   7  10   9        0.15        2.19      6.01 o 
   8  10   9       89.43       85.31     10.46 o 
   9  10   9        1.41        1.70      6.35 o 
  10  10   9        2.24       10.27      8.27 o 
  11  10   9       73.27      103.34     17.13 o 
  12  10   9        3.11       14.85      9.00 o 
 -12  11   9       21.39       70.41     16.94 o 
 -11  11   9        0.26      -10.67     10.67 o 
 -10  11   9        1.78        2.15     10.28 o 
  -9  11   9       37.07       42.83     13.12 o 
  -8  11   9      231.87      272.81     24.25 o 
  -7  11   9       19.24       15.93      9.27 o 
  -6  11   9      240.07      290.76     19.10 o 
  -5  11   9      169.40      171.14     14.22 o 
  -4  11   9       29.06       44.05      8.93 o 
  -3  11   9       79.49       81.53      8.63 o 
  -2  11   9       18.65       15.87      5.82 o 
  -1  11   9       17.78       16.33      4.56 o 
   0  11   9       22.04       13.92      4.78 o 
   1  11   9     1939.61     1777.51     33.02 o 
   2  11   9     1618.16     1563.49     30.41 o 
   3  11   9       31.16       25.88      6.69 o 
   4  11   9      182.56      170.85     12.68 o 
   5  11   9       12.71       10.87      6.33 o 
   6  11   9      280.64      240.53     15.40 o 
   7  11   9       33.34       30.07      7.67 o 
   8  11   9       28.03       30.38     13.35 o 
   9  11   9        6.98       10.23      7.40 o 
  10  11   9      122.04      145.11     19.67 o 
  11  11   9        0.10       -1.26      7.98 o 
 -11  12   9        4.02       10.97     12.52 o 
 -10  12   9       45.40       42.20     24.57 o 
  -9  12   9       60.13       64.24     14.86 o 
  -8  12   9       37.79       48.81     14.55 o 
  -7  12   9        5.37       12.98     10.09 o 
  -6  12   9        8.55        2.92      6.93 o 
  -5  12   9        0.93       -5.47      9.65 o 
  -4  12   9      190.40      167.10     14.36 o 
  -3  12   9      260.18      279.13     15.05 o 
  -2  12   9       54.53       42.52      7.11 o 
  -1  12   9      239.21      195.22     11.06 o 
   0  12   9       86.66      102.47      7.96 o 
   1  12   9       90.91       58.99      9.35 o 
   2  12   9       23.75       27.79      6.02 o 
   3  12   9      108.54       88.73      8.45 o 
   4  12   9      290.30      268.13     15.75 o 
   5  12   9       85.92       90.82     10.01 o 
   6  12   9       53.83       60.90      9.47 o 
   7  12   9       95.47       88.61     12.84 o 
   8  12   9       43.57       47.05     10.75 o 
   9  12   9        5.93        8.80      7.60 o 
  10  12   9       34.31       14.94      8.78 o 
  11  12   9       31.82       35.65     10.28 o 
 -11  13   9        0.02        8.95     12.33 o 
 -10  13   9       29.16       56.33     35.14 o 
  -9  13   9       15.38       28.56     12.32 o 
  -8  13   9        0.63       16.91     19.54 o 
  -7  13   9       26.92       15.18     10.88 o 
  -6  13   9       64.22       79.53     12.12 o 
  -5  13   9       11.38       11.62      7.48 o 
  -4  13   9       31.79       25.89      8.60 o 
  -3  13   9       43.09       66.63      8.66 o 
  -2  13   9       25.95       18.05      6.41 o 
  -1  13   9        0.50       -4.22      4.22 o 
   0  13   9       13.92       14.22      5.09 o 
   1  13   9      104.10       76.90      9.23 o 
   2  13   9      104.56       90.52      8.51 o 
   3  13   9       11.01       21.78      6.75 o 
   4  13   9       37.09       52.54      8.52 o 
   5  13   9       45.81       35.80      8.26 o 
   6  13   9        0.07       -3.21      5.79 o 
   7  13   9        3.43       13.52      7.62 o 
   8  13   9       11.12       14.47      7.71 o 
   9  13   9       58.10       59.09     10.82 o 
  10  13   9        0.20        9.66      8.85 o 
 -10  14   9        2.10        6.33     11.99 o 
  -9  14   9        3.84        9.06     11.58 o 
  -8  14   9       10.37       27.84     12.06 o 
  -7  14   9        0.25       24.28     24.46 o 
  -6  14   9       24.96       33.18      9.86 o 
  -5  14   9       19.23       31.39      9.47 o 
  -4  14   9       31.04       24.60      8.51 o 
  -3  14   9       20.44       21.20      6.87 o 
  -2  14   9       11.97       15.21      5.87 o 
  -1  14   9        0.03        4.15      5.27 o 
   0  14   9        2.11        0.23      4.61 o 
   1  14   9        4.94        5.27      5.29 o 
   2  14   9        0.28        0.92      5.04 o 
   3  14   9       23.05       17.88      6.43 o 
   4  14   9        2.58       12.88      6.65 o 
   5  14   9       74.84       94.58     10.93 o 
   6  14   9        5.23        9.82      7.24 o 
   7  14   9       35.15       34.37      8.45 o 
   8  14   9       10.52       15.72      8.21 o 
   9  14   9       42.98       70.66     15.46 o 
  10  14   9        1.68       20.25     10.89 o 
 -10  15   9        2.17       -2.16     18.64 o 
  -9  15   9        8.85       10.75     12.11 o 
  -8  15   9        3.68       18.22     11.92 o 
  -7  15   9       21.06       23.24     11.46 o 
  -6  15   9       14.46       15.94      9.43 o 
  -5  15   9       87.96      101.15     13.05 o 
  -4  15   9        8.68       -2.71      7.35 o 
  -3  15   9       30.81       43.65      8.30 o 
  -2  15   9       94.99      104.01      9.42 o 
  -1  15   9       13.20       16.87      6.02 o 
   0  15   9        0.75       -0.94      5.14 o 
   1  15   9       29.82       41.23      6.66 o 
   2  15   9       33.52       35.63      7.20 o 
   3  15   9       11.27        4.68      6.94 o 
   4  15   9      101.49       79.36     10.28 o 
   5  15   9       11.45       18.19      7.67 o 
   6  15   9      188.19      233.31     18.73 o 
   7  15   9       46.16       44.55      9.61 o 
   8  15   9      168.86      201.62     16.41 o 
   9  15   9       12.66       19.90     16.59 o 
  -9  16   9       20.03       14.95     20.50 o 
  -8  16   9       12.77        0.26     18.18 o 
  -7  16   9       80.34       81.98     26.47 o 
  -6  16   9      130.16      109.23     14.31 o 
  -5  16   9      140.53      135.16     16.22 o 
  -4  16   9       24.84       20.51      9.14 o 
  -3  16   9        9.90        8.74      6.16 o 
  -2  16   9        0.46        1.69      5.57 o 
  -1  16   9       12.72       15.22      6.33 o 
   0  16   9        5.00        2.48      5.57 o 
   1  16   9        3.17        2.69      5.47 o 
   2  16   9       32.43       41.23      7.53 o 
   3  16   9       25.69       24.12     12.08 o 
   4  16   9        0.03       -0.09      8.55 o 
   5  16   9        2.09        0.36      7.22 o 
   6  16   9       11.68        8.93      8.10 o 
   7  16   9        1.06       -4.30      7.56 o 
   8  16   9       34.91       40.05     10.32 o 
  -8  17   9        0.66        7.42     19.47 o 
  -7  17   9        0.87        4.50     17.56 o 
  -6  17   9       32.43       31.23     14.91 o 
  -5  17   9        5.22        5.82     15.30 o 
  -4  17   9       18.18       15.34     13.04 o 
  -3  17   9        0.46        6.75      9.00 o 
  -2  17   9       86.75       70.39      9.24 o 
  -1  17   9      213.91      234.17     14.09 o 
   0  17   9        0.90        2.90      6.08 o 
   1  17   9        0.52        2.27      6.04 o 
   2  17   9       10.47       28.81      7.92 o 
   3  17   9        5.99        6.22      7.29 o 
   4  17   9       40.18       63.96     10.80 o 
   5  17   9       66.57       52.02     10.16 o 
   6  17   9       12.83       16.05      8.50 o 
   7  17   9        3.56        0.35      9.16 o 
  -7  18   9      208.20      229.43     37.97 o 
  -6  18   9      134.15      133.93     22.01 o 
  -5  18   9      236.75      204.58     30.70 o 
  -4  18   9       97.18      117.11     21.96 o 
  -3  18   9       34.34       35.10     14.64 o 
  -2  18   9       60.29       72.75     15.44 o 
  -1  18   9       78.02       86.48     14.06 o 
   0  18   9       13.46       10.91      9.67 o 
   1  18   9        2.85        5.16      9.71 o 
   2  18   9       28.09       20.12      9.07 o 
   3  18   9        5.32        1.19      9.31 o 
   4  18   9        3.98        4.72      9.50 o 
   5  18   9        0.73        3.05      8.79 o 
   6  18   9        1.74        2.59     13.06 o 
  -5  19   9       11.28       18.12     14.99 o 
  -4  19   9       51.06       64.22     17.23 o 
  -3  19   9       68.89       89.68     18.36 o 
  -2  19   9       37.72       43.42     12.12 o 
  -1  19   9       46.01       22.92     11.13 o 
   0  19   9        3.14        7.63     10.30 o 
   1  19   9        0.13       -4.07      9.49 o 
   2  19   9        4.72       -1.06     10.10 o 
   3  19   9        2.55       14.60      9.72 o 
   4  19   9        1.95       -5.82      9.60 o 
   5  19   9        7.27       -5.41     16.36 o 
  -3  20   9        2.33        3.74     14.08 o 
  -2  20   9        6.77        3.53     16.19 o 
  -1  20   9        0.50        2.97     10.76 o 
   0  20   9        4.45       -4.84      9.64 o 
   1  20   9       36.24       61.02     16.29 o 
   2  20   9       33.30       40.38     15.93 o 
   3  20   9       55.54       84.32     27.03 o 
 -14   0  10       51.01       57.31     26.35 o 
 -13   0  10       61.59       29.78     16.98 o 
 -12   0  10        0.48        1.26     10.21 o 
 -11   0  10       26.80       29.88     11.57 o 
 -10   0  10       79.99       87.82     16.80 o 
  -9   0  10       15.29       33.05     24.48 o 
  -8   0  10      646.83      612.29     27.53 o 
  -7   0  10      234.34      215.65     18.30 o 
  -6   0  10      250.72      219.51     17.38 o 
  -5   0  10       28.36       17.96      7.31 o 
  -4   0  10       22.85       45.29      5.88 o 
  -3   0  10        1.61        1.66      3.64 o 
  -2   0  10     1236.04     1202.27     27.18 o 
  -1   0  10     1423.47     1470.98     39.12 o 
   0   0  10      168.50      188.41     28.21 o 
   1   0  10        5.52        1.53      3.76 o 
   2   0  10     3296.86     3299.43     60.41 o 
   3   0  10       47.66       38.31      5.92 o 
   4   0  10      792.90      796.10     27.49 o 
   5   0  10      452.38      403.43     19.52 o 
   6   0  10      920.53      944.93     94.99 o 
   7   0  10        0.64        8.63      9.14 o 
   8   0  10      428.73      487.20     31.54 o 
   9   0  10      117.91      104.71     14.70 o 
  10   0  10        1.54       -2.73      7.92 o 
  11   0  10      109.29      138.54     17.99 o 
  12   0  10        2.19       -4.61     10.42 o 
  13   0  10       81.81      114.75     18.44 o 
 -14   1  10       47.64       40.02     10.33 o 
 -13   1  10       32.15       51.14     16.48 o 
 -12   1  10      200.84      228.62     21.94 o 
 -11   1  10        0.01       -1.11      6.68 o 
 -10   1  10       49.05       59.32      8.95 o 
  -9   1  10       59.17       63.98      8.83 o 
  -8   1  10       19.10       24.70      6.76 o 
  -7   1  10      141.08      131.96     10.31 o 
  -6   1  10        4.39       -2.53      4.77 o 
  -5   1  10      111.96      118.36      8.79 o 
  -4   1  10      205.21      202.12      8.17 o 
  -3   1  10      221.78      257.04      8.74 o 
  -2   1  10        0.71        2.07      2.38 o 
  -1   1  10     1111.43     1160.86     18.47 o 
   0   1  10      439.26      410.64     11.70 o 
   1   1  10        0.59        0.14      2.40 o 
   2   1  10        1.29        9.60      3.04 o 
   3   1  10      637.60      641.68     13.35 o 
   4   1  10       78.58      105.35      8.04 o 
   5   1  10       16.81        4.42      4.45 o 
   6   1  10        3.65        3.36      4.68 o 
   7   1  10       82.57      108.76      9.26 o 
   8   1  10       28.40       32.26      6.72 o 
   9   1  10        0.42        3.46      5.44 o 
  10   1  10       35.88       43.95      8.32 o 
  11   1  10       75.05       60.52      9.34 o 
  12   1  10        4.88       -3.89      6.94 o 
  13   1  10        0.24       -5.55      7.59 o 
 -14   2  10        1.89       -7.00      7.89 o 
 -13   2  10       20.52        9.48      8.22 o 
 -12   2  10        6.36       -2.09      6.65 o 
 -11   2  10       21.67       26.34      9.59 o 
 -10   2  10       50.77       43.72      8.49 o 
  -9   2  10        8.26        7.70      5.93 o 
  -8   2  10      198.31      208.24     13.05 o 
  -7   2  10       44.42       51.69      7.58 o 
  -6   2  10       11.54       12.80      5.53 o 
  -5   2  10      166.45      202.16     11.10 o 
  -4   2  10       43.31       45.25      4.93 o 
  -3   2  10      102.70      114.45      6.73 o 
  -2   2  10       10.11        1.37      2.14 o 
  -1   2  10      884.10     1000.35     17.05 o 
   0   2  10       12.58       10.49      2.88 o 
   1   2  10      168.73      187.45      6.75 o 
   2   2  10      210.30      203.16      7.23 o 
   3   2  10     1071.73     1154.41     18.16 o 
   4   2  10      145.13      168.79      8.96 o 
   5   2  10      298.74      280.55     11.28 o 
   6   2  10        1.80        4.48      4.30 o 
   7   2  10        0.05       -0.67      4.69 o 
   8   2  10        3.83       -5.30      5.86 o 
   9   2  10        4.89       -2.23      6.69 o 
  10   2  10        1.36        1.70      5.82 o 
  11   2  10       17.04       29.63      7.91 o 
  12   2  10       24.62       22.70     10.25 o 
  13   2  10       39.62       33.13     13.45 o 
 -14   3  10        2.90        1.18      8.96 o 
 -13   3  10        4.13        1.09      7.91 o 
 -12   3  10        3.83       -5.27      6.81 o 
 -11   3  10      162.04      188.37     14.32 o 
 -10   3  10        6.14        5.39      6.51 o 
  -9   3  10        0.45       -1.82      5.64 o 
  -8   3  10       80.95       71.74      8.66 o 
  -7   3  10      873.82      845.18     26.37 o 
  -6   3  10      629.83      647.25     30.59 o 
  -5   3  10      154.34      156.42      9.97 o 
  -4   3  10      382.14      416.85     13.15 o 
  -3   3  10      513.80      551.97     14.60 o 
  -2   3  10      243.80      272.41      7.73 o 
  -1   3  10      228.47      296.79      7.39 o 
   0   3  10     1390.78     1391.93     21.56 o 
   1   3  10       95.39      115.79      5.56 o 
   2   3  10       36.01       26.98      3.49 o 
   3   3  10      626.38      599.70     13.19 o 
   4   3  10       82.23       91.02      7.43 o 
   5   3  10      178.45      195.59     10.08 o 
   6   3  10      463.49      475.91     14.30 o 
   7   3  10      544.69      520.40     15.55 o 
   8   3  10        5.83       10.70      5.13 o 
   9   3  10      163.68      141.56     11.50 o 
  10   3  10       33.09       28.28      7.27 o 
  11   3  10      127.12      158.75     13.46 o 
  12   3  10       40.36       29.34      8.79 o 
  13   3  10       37.63       20.89      9.41 o 
 -13   4  10       35.97       45.01     10.03 o 
 -12   4  10        4.03       -6.90      6.90 o 
 -11   4  10        0.37        1.19      6.64 o 
 -10   4  10       98.26       98.75     10.73 o 
  -9   4  10        0.98       -1.69      5.82 o 
  -8   4  10       13.25       19.30      6.36 o 
  -7   4  10       83.52       86.83      8.65 o 
  -6   4  10      718.17      716.64     19.68 o 
  -5   4  10      107.54       88.47      8.18 o 
  -4   4  10      135.80      144.76      8.66 o 
  -3   4  10       74.41       69.56      5.31 o 
  -2   4  10      214.38      246.72      9.48 o 
  -1   4  10      275.78      312.74      7.03 o 
   0   4  10     1530.49     1582.75     30.72 o 
   1   4  10      752.48      799.90     12.95 o 
   2   4  10      205.36      242.41      7.49 o 
   3   4  10      296.47      319.05     10.82 o 
   4   4  10      544.75      552.86     14.34 o 
   5   4  10      221.84      203.82     10.29 o 
   6   4  10       15.99       17.25      4.83 o 
   7   4  10       32.43       57.43      6.81 o 
   8   4  10        1.56        4.86      4.90 o 
   9   4  10       55.40       57.15      7.67 o 
  10   4  10       33.51       29.76      6.82 o 
  11   4  10        8.81        6.18      7.81 o 
  12   4  10       18.44       33.96      7.89 o 
  13   4  10        0.75       -0.58      6.88 o 
 -13   5  10        0.00       -8.36      9.47 o 
 -12   5  10        1.70        7.70      8.89 o 
 -11   5  10       40.25       35.17      8.78 o 
 -10   5  10        6.32        2.01      6.36 o 
  -9   5  10        0.29        2.47      5.71 o 
  -8   5  10       15.00       19.96      6.32 o 
  -7   5  10      722.22      642.43     19.13 o 
  -6   5  10      217.87      228.70     12.27 o 
  -5   5  10      318.66      312.24     20.16 o 
  -4   5  10        0.32        2.18      3.26 o 
  -3   5  10      661.17      767.73     18.07 o 
  -2   5  10     1693.43     1807.57     29.74 o 
  -1   5  10      555.39      608.75     14.27 o 
   0   5  10      267.05      254.76      7.60 o 
   1   5  10      131.04      153.13      8.55 o 
   2   5  10       23.34       17.52      4.51 o 
   3   5  10      203.62      166.26      7.92 o 
   4   5  10        0.84       -3.09      3.09 o 
   5   5  10       95.33       93.08      6.89 o 
   6   5  10        0.34        2.30      3.86 o 
   7   5  10        5.59        7.10      4.47 o 
   8   5  10       78.03       83.55      7.48 o 
   9   5  10        9.99       12.08      5.06 o 
  10   5  10      122.77      127.02      9.87 o 
  11   5  10       22.02       15.64      6.36 o 
  12   5  10       37.62       32.06      9.44 o 
  13   5  10        5.22        1.21      7.65 o 
 -13   6  10        2.91       11.68      9.98 o 
 -12   6  10        0.02        1.69      8.46 o 
 -11   6  10       41.36       20.13     10.52 o 
 -10   6  10       93.91      122.63     13.88 o 
  -9   6  10      178.90      191.34     24.85 o 
  -8   6  10       16.66        8.36      6.64 o 
  -7   6  10        4.91       -0.33      7.06 o 
  -6   6  10       14.40        8.00      6.98 o 
  -5   6  10        0.09       -2.39      4.53 o 
  -4   6  10      441.44      477.45     15.10 o 
  -3   6  10       48.88       64.43      5.63 o 
  -2   6  10      750.98      743.29     16.34 o 
  -1   6  10       48.88       52.57      5.98 o 
   0   6  10       87.38      107.15      6.45 o 
   2   6  10      292.86      271.71      9.85 o 
   3   6  10      123.82      119.60      6.43 o 
   4   6  10       12.84       16.95      3.94 o 
   5   6  10      519.37      449.77     12.48 o 
   6   6  10       16.32       19.27      4.74 o 
   7   6  10        1.68       -2.85      4.02 o 
   8   6  10       50.46       64.87      7.81 o 
   9   6  10       10.77       12.09      5.54 o 
  10   6  10       46.66       69.81     10.89 o 
  11   6  10       30.50       32.60      8.00 o 
  12   6  10        6.14        8.24      6.76 o 
 -13   7  10       35.56       18.78     10.69 o 
 -12   7  10        0.35       -5.06      8.87 o 
 -11   7  10      125.31      169.24     21.57 o 
 -10   7  10       11.03        5.83      7.82 o 
  -9   7  10       20.06       22.74      8.34 o 
  -8   7  10        7.88        2.10      6.33 o 
  -7   7  10       53.85       43.05      8.53 o 
  -6   7  10       14.75        6.52      6.07 o 
  -5   7  10      841.82      815.94     32.09 o 
  -4   7  10        3.75        3.15      5.30 o 
  -3   7  10      135.98      148.22      8.17 o 
  -2   7  10       42.21       44.75      4.88 o 
  -1   7  10     2116.91     2111.40     47.19 o 
   0   7  10      368.28      287.88     11.75 o 
   1   7  10      145.22      149.14      9.11 o 
   2   7  10     1195.46     1088.71     19.98 o 
   3   7  10      132.76      124.36      7.51 o 
   4   7  10        2.09        6.99      4.19 o 
   5   7  10      182.24      166.94     11.23 o 
   6   7  10       57.21       62.81      8.53 o 
   7   7  10      135.13      141.73     11.75 o 
   8   7  10        0.00       -2.25      5.34 o 
   9   7  10        3.48        4.07      6.57 o 
  10   7  10        8.50        8.25     11.22 o 
  11   7  10       57.93       82.59     11.21 o 
  12   7  10       32.72       46.01      8.99 o 
 -13   8  10       24.25       28.57     11.72 o 
 -12   8  10       25.23       26.49     11.19 o 
 -11   8  10        1.13        8.00      9.70 o 
 -10   8  10       67.72       55.16     11.20 o 
  -9   8  10        1.38        7.28      7.42 o 
  -8   8  10        7.86       18.03      7.58 o 
  -7   8  10       20.59       38.92     10.80 o 
  -6   8  10       94.96      131.59     15.82 o 
  -5   8  10       11.27       17.63      5.83 o 
  -4   8  10      789.07      709.92     23.76 o 
  -3   8  10      108.28      100.91      8.53 o 
  -2   8  10      128.67      118.68      9.10 o 
  -1   8  10        3.11       -3.58      3.99 o 
   0   8  10      342.90      303.04     12.53 o 
   1   8  10       66.94       50.61      6.41 o 
   2   8  10      366.39      368.45     13.07 o 
   3   8  10       50.40       56.49      5.94 o 
   4   8  10        0.19       -3.31      3.31 o 
   5   8  10      323.47      270.23     15.17 o 
   6   8  10      194.84      206.49     13.82 o 
   7   8  10       17.27        2.33      5.76 o 
   8   8  10        0.00       -5.47      5.47 o 
   9   8  10       99.46       96.15     14.96 o 
  10   8  10      235.77      255.09     17.48 o 
  11   8  10       22.04       19.26      8.47 o 
  12   8  10        1.00       -3.36      6.71 o 
 -12   9  10       20.44       16.64     11.02 o 
 -11   9  10        3.42        9.37      8.92 o 
 -10   9  10        2.28       -4.99      8.00 o 
  -9   9  10       10.31        6.46      9.14 o 
  -8   9  10       38.36       45.51     12.15 o 
  -7   9  10       14.67        7.89      8.63 o 
  -6   9  10       57.35       65.07     12.72 o 
  -5   9  10        5.24       11.00      7.28 o 
  -4   9  10      516.31      504.09     22.52 o 
  -3   9  10        4.76        2.04      4.74 o 
  -2   9  10      217.62      195.59     11.77 o 
  -1   9  10       36.65       31.67      6.36 o 
   0   9  10     2146.61     2164.99     37.16 o 
   1   9  10      702.10      674.22     17.76 o 
   2   9  10       16.37        6.11      5.71 o 
   3   9  10      506.36      426.54     14.37 o 
   4   9  10        5.46        4.56      5.12 o 
   5   9  10      169.57      145.36     11.76 o 
   6   9  10        2.81        6.79      5.47 o 
   7   9  10      157.78      154.84     13.08 o 
   8   9  10       14.30        6.71      7.23 o 
   9   9  10        2.95       -6.11      6.11 o 
  10   9  10      161.94      196.39     15.55 o 
  11   9  10        5.77       14.24      9.38 o 
  12   9  10        2.00       -3.07      7.93 o 
 -12  10  10       29.44       35.02     14.18 o 
 -11  10  10        3.20       -1.36     13.50 o 
 -10  10  10        0.03       -8.55     10.14 o 
  -9  10  10       46.31       57.60     14.12 o 
  -8  10  10       60.88       59.70     15.95 o 
  -7  10  10      260.37      233.41     21.55 o 
  -6  10  10       45.37       59.31     12.39 o 
  -5  10  10      108.09       96.23     11.25 o 
  -4  10  10      490.53      481.16     20.16 o 
  -3  10  10      691.72      694.21     21.45 o 
  -2  10  10       52.90       39.03      6.83 o 
  -1  10  10        0.82       -4.32      4.32 o 
   0  10  10      409.80      427.04     13.98 o 
   1  10  10       90.24       79.71      9.29 o 
   2  10  10      149.88      157.38     10.43 o 
   3  10  10       63.43       73.35      7.84 o 
   4  10  10       77.22       89.39      9.54 o 
   5  10  10       92.22       92.98     17.57 o 
   6  10  10       28.56       26.76      7.04 o 
   7  10  10        0.06       -0.47      5.92 o 
   8  10  10      144.36      177.73     14.39 o 
   9  10  10       99.22      107.35     12.46 o 
  10  10  10       33.73       38.47      9.65 o 
  11  10  10        0.01       11.77      8.68 o 
 -11  11  10       27.26       -3.20     11.72 o 
 -10  11  10       10.37        8.22     22.12 o 
  -9  11  10      190.65      173.00     20.92 o 
  -8  11  10       22.64       27.77     18.05 o 
  -7  11  10        2.49        6.72     21.36 o 
  -6  11  10        7.10        2.40      8.12 o 
  -5  11  10       53.70       57.49     10.06 o 
  -4  11  10        6.69       16.12      7.46 o 
  -3  11  10        0.41        3.45      5.29 o 
  -2  11  10      110.17      106.83     10.07 o 
  -1  11  10      180.08      179.31      9.90 o 
   0  11  10        0.12        0.35      4.03 o 
   1  11  10       89.20       90.31      8.44 o 
   2  11  10       12.25        5.34      4.90 o 
   3  11  10        5.97       11.38      5.17 o 
   4  11  10       11.60        5.57      5.64 o 
   5  11  10       17.98       22.69      7.80 o 
   6  11  10        0.15        2.81      7.43 o 
   7  11  10        2.10       -4.77      5.70 o 
   8  11  10       87.58      102.12     11.57 o 
   9  11  10        7.40       14.46      8.22 o 
  10  11  10        4.67       -3.43      7.83 o 
  11  11  10       48.41       39.82     14.77 o 
 -11  12  10        4.61      -11.68     17.03 o 
 -10  12  10        0.58       -6.43     10.58 o 
  -9  12  10        0.03       -5.93      9.94 o 
  -8  12  10       19.18       28.20     12.44 o 
  -7  12  10       62.82       56.26     13.83 o 
  -6  12  10       18.41       27.64     10.63 o 
  -5  12  10      217.29      203.68     15.96 o 
  -4  12  10       45.86       46.22      9.67 o 
  -3  12  10        4.80        6.92      5.60 o 
  -2  12  10        3.13        6.96      5.55 o 
  -1  12  10       26.52       22.23      5.30 o 
   0  12  10       29.93       44.26      6.24 o 
   1  12  10       54.29       54.58      7.22 o 
   2  12  10        3.96        9.30      5.14 o 
   3  12  10       20.69        8.41      5.49 o 
   4  12  10        6.10        3.75      5.81 o 
   5  12  10       79.18       96.92     10.92 o 
   6  12  10       24.40       27.42      7.39 o 
   7  12  10       11.28        7.91      6.73 o 
   8  12  10        0.05        8.75      7.80 o 
   9  12  10       26.53       15.35      8.54 o 
  10  12  10        0.00        2.73      8.20 o 
 -10  13  10        1.95       25.50     13.22 o 
  -9  13  10       25.82       38.98     13.49 o 
  -8  13  10       10.56       -0.64     10.25 o 
  -7  13  10       63.89       62.72     14.02 o 
  -6  13  10        3.47        8.01     10.11 o 
  -5  13  10       27.88       27.05      9.56 o 
  -4  13  10       43.20       48.26     11.81 o 
  -3  13  10        5.32       -2.38      5.41 o 
  -2  13  10        9.01        8.55      5.98 o 
  -1  13  10        6.87        3.21      5.11 o 
   0  13  10      303.73      277.33     12.79 o 
   1  13  10       20.79       17.04      5.87 o 
   2  13  10        0.79        0.18      6.20 o 
   3  13  10      165.50      165.26     16.21 o 
   4  13  10       13.60       27.75      7.19 o 
   5  13  10        6.46       -3.53      5.68 o 
   6  13  10       26.82       19.29      7.33 o 
   7  13  10       55.24       56.68      9.71 o 
   8  13  10        9.37       11.71      7.92 o 
   9  13  10        3.97       -5.12      7.23 o 
  10  13  10      246.02      290.83     23.29 o 
 -10  14  10        0.03        2.50     12.60 o 
  -9  14  10       13.17       11.66     12.36 o 
  -8  14  10        1.26        9.22     10.89 o 
  -7  14  10        2.63        2.41      9.64 o 
  -6  14  10        1.38       -3.69      8.70 o 
  -5  14  10        2.11       14.93      8.35 o 
  -4  14  10       21.08       18.50      8.51 o 
  -3  14  10        1.87        3.63      7.38 o 
  -2  14  10       40.57       41.35      8.21 o 
  -1  14  10       73.47       52.26      8.22 o 
   0  14  10       77.85       75.73      7.73 o 
   1  14  10        2.08       -1.16      4.47 o 
   2  14  10        0.00        2.32      5.53 o 
   3  14  10        0.00       -4.44      5.61 o 
   4  14  10        0.88        2.84      7.12 o 
   5  14  10        0.04        0.29      6.48 o 
   6  14  10        2.04       10.29      8.85 o 
   7  14  10       14.19       15.62      7.87 o 
   8  14  10        0.09       10.93      8.56 o 
   9  14  10       16.71       30.49      9.96 o 
  -9  15  10        0.56       -1.36     11.70 o 
  -8  15  10        0.46        4.02     11.01 o 
  -7  15  10        1.21       20.30     13.94 o 
  -6  15  10        0.45       10.12     12.61 o 
  -5  15  10       43.42       39.94     10.24 o 
  -4  15  10       29.53       49.38     12.12 o 
  -3  15  10        7.61       10.34      8.15 o 
  -2  15  10        2.31        5.39      5.67 o 
  -1  15  10        1.75        4.98     10.28 o 
   0  15  10        4.10       11.25      5.93 o 
   1  15  10        0.12        1.00      5.21 o 
   2  15  10       22.14       13.60      6.42 o 
   3  15  10        2.47        4.54      6.57 o 
   4  15  10        0.56        3.64      6.54 o 
   5  15  10        1.23       -6.55      6.55 o 
   6  15  10       20.56       19.65     10.98 o 
   7  15  10       29.53       26.53      9.03 o 
   8  15  10        5.83       14.63      9.20 o 
  -8  16  10       12.55        1.35     11.23 o 
  -7  16  10        2.81       -1.39     10.81 o 
  -6  16  10       38.18       40.12     23.35 o 
  -5  16  10       17.11       22.10     10.25 o 
  -4  16  10       35.30       32.87     11.98 o 
  -3  16  10       51.80       48.79      9.23 o 
  -2  16  10        5.06       -1.22      5.72 o 
  -1  16  10        2.81        4.62      5.77 o 
   0  16  10        1.02        4.66      5.78 o 
   1  16  10      108.07      114.06      9.65 o 
   2  16  10       23.63       18.89      7.07 o 
   3  16  10       17.00       20.23      8.00 o 
   4  16  10       17.98       28.35      8.70 o 
   5  16  10       10.68       16.28      8.41 o 
   6  16  10        1.68        6.20      8.18 o 
   7  16  10        6.17       12.78      8.92 o 
   8  16  10       15.49       26.21     13.50 o 
  -7  17  10        0.07       26.19     21.16 o 
  -6  17  10        4.34        2.92     17.72 o 
  -5  17  10       13.44        2.97     12.43 o 
  -4  17  10       24.71       26.74      8.60 o 
  -3  17  10       79.71       96.22     14.90 o 
  -2  17  10       36.82       23.48      7.19 o 
  -1  17  10        0.87        0.93      6.28 o 
   0  17  10        5.18        4.16      6.22 o 
   1  17  10        4.69        3.52      6.78 o 
   2  17  10       13.06        7.65      6.94 o 
   3  17  10        3.52       -1.40      6.82 o 
   4  17  10        0.01       -3.62      7.24 o 
   5  17  10       16.21       24.37      8.80 o 
   6  17  10       61.73       81.97     12.26 o 
   7  17  10        4.96        0.42     15.25 o 
  -6  18  10        7.51       20.05     20.56 o 
  -5  18  10        0.35        2.89     14.50 o 
  -4  18  10        5.02       -0.07     12.27 o 
  -3  18  10        0.45       15.37     13.96 o 
  -2  18  10        0.36       -1.25      9.52 o 
  -1  18  10       11.14        3.49      9.79 o 
   0  18  10       53.93       30.44     11.21 o 
   1  18  10        0.69       -1.65      7.04 o 
   2  18  10        0.09       -4.64      6.55 o 
   3  18  10       25.11       35.00      9.77 o 
   4  18  10        0.79       -1.58      8.30 o 
   5  18  10       19.03        9.96     10.34 o 
  -4  19  10        0.01       -6.03     16.60 o 
  -3  19  10       26.00       44.89     33.51 o 
  -2  19  10       82.02      120.63     20.23 o 
  -1  19  10       21.82       13.09     10.98 o 
   0  19  10       11.33        1.42     10.21 o 
   1  19  10        0.98        0.91     10.13 o 
   2  19  10        3.96       -3.44      9.38 o 
   3  19  10        0.17        0.82      9.84 o 
   4  19  10        0.63        8.10     18.36 o 
  -1  20  10        0.88        2.85     12.48 o 
   0  20  10        0.45       15.96     13.42 o 
 -13   1  11        6.26       -2.30      8.19 o 
 -12   1  11       33.32       27.34      9.18 o 
 -11   1  11       26.34       23.17      8.23 o 
 -10   1  11      125.53      137.70     12.15 o 
  -9   1  11        3.47        4.05      6.02 o 
  -8   1  11      205.72      203.81     13.13 o 
  -7   1  11       98.32      123.73     10.33 o 
  -6   1  11        3.04       -1.72      5.17 o 
  -5   1  11      635.79      621.51     17.80 o 
  -4   1  11       18.32       11.00      3.84 o 
  -3   1  11       48.70       59.68      6.02 o 
  -2   1  11       36.23       41.10      3.85 o 
  -1   1  11     1781.18     1730.04     25.48 o 
   0   1  11       49.35       57.80      5.74 o 
   1   1  11       88.29      103.59      6.09 o 
   2   1  11      262.76      261.45      8.78 o 
   3   1  11       35.19       32.34      4.25 o 
   4   1  11       26.13       25.03      5.53 o 
   5   1  11      199.11      189.70     11.31 o 
   6   1  11        0.28        2.50      5.38 o 
   7   1  11       12.12       19.95      5.95 o 
   8   1  11      108.17      131.95     17.72 o 
   9   1  11      288.91      321.23     28.89 o 
  10   1  11       47.54       51.19     12.10 o 
  11   1  11       27.55       28.22      8.31 o 
  12   1  11       28.36        8.39      7.59 o 
  13   1  11       54.28       63.98     10.96 o 
 -13   2  11        8.78        2.88      8.25 o 
 -12   2  11       19.88       13.27      8.25 o 
 -11   2  11        9.80       -6.65      6.65 o 
 -10   2  11       32.11       34.92      8.25 o 
  -9   2  11        4.64       15.78      6.60 o 
  -8   2  11      387.52      375.80     16.29 o 
  -7   2  11      504.04      482.01     16.77 o 
  -6   2  11      525.10      504.63     16.45 o 
  -5   2  11      352.80      351.81     13.16 o 
  -4   2  11        4.96        4.65      3.84 o 
  -3   2  11      560.80      580.64     14.04 o 
  -2   2  11      100.89      112.28      5.65 o 
  -1   2  11       73.71       66.09      4.48 o 
   0   2  11      116.79      133.60      7.02 o 
   1   2  11      140.74      133.44      6.33 o 
   2   2  11      264.84      293.66      8.33 o 
   3   2  11        0.39       -1.29      3.13 o 
   4   2  11      611.37      583.52     15.24 o 
   5   2  11      481.88      413.77     15.34 o 
   6   2  11      614.09      582.44     17.80 o 
   7   2  11        0.46       -4.46      4.46 o 
   8   2  11      262.17      264.93     14.72 o 
   9   2  11        2.78       11.52      6.41 o 
  10   2  11       60.84       76.26      9.93 o 
  11   2  11      164.39      171.23     13.97 o 
  12   2  11       12.02        4.15      7.71 o 
  13   2  11        0.87       -7.04      7.04 o 
 -13   3  11        0.36        8.35      8.74 o 
 -12   3  11       16.91       20.18      8.63 o 
 -11   3  11       18.04       28.16      8.28 o 
 -10   3  11       54.11       54.17      8.82 o 
  -9   3  11       28.61       12.15     11.41 o 
  -8   3  11        5.86        3.83      6.09 o 
  -7   3  11      120.32      115.65      9.99 o 
  -6   3  11       33.64       16.34      5.91 o 
  -5   3  11      107.65      117.06      9.09 o 
  -4   3  11       37.51       44.76      6.11 o 
  -3   3  11       47.98       44.29      5.10 o 
  -2   3  11      324.68      380.89     12.69 o 
  -1   3  11      342.47      379.71      9.14 o 
   0   3  11        4.59       14.82      2.99 o 
   1   3  11        5.12       13.87      3.73 o 
   2   3  11       31.79       39.01      5.24 o 
   3   3  11      157.46      179.78      8.48 o 
   4   3  11      423.09      423.75     11.75 o 
   5   3  11        0.73       -3.75      3.75 o 
   6   3  11       86.67       79.46      7.52 o 
   7   3  11       36.09       19.35      7.38 o 
   8   3  11      282.62      277.36     15.21 o 
   9   3  11       84.63      102.09     10.43 o 
  10   3  11       32.86       17.96      6.80 o 
  11   3  11       11.35       30.13      8.51 o 
  12   3  11        5.10       -2.48      8.68 o 
 -13   4  11        2.55       -8.27      8.74 o 
 -12   4  11        1.15       -9.67      9.67 o 
 -11   4  11       15.33       19.70      8.58 o 
 -10   4  11       84.36       79.30     10.43 o 
  -9   4  11      190.87      178.93     13.00 o 
  -8   4  11      130.60      116.28     10.48 o 
  -7   4  11       66.57       59.83     10.14 o 
  -6   4  11        5.20       10.76      5.47 o 
  -5   4  11      588.64      595.05     19.78 o 
  -4   4  11       29.44       32.05      5.06 o 
  -3   4  11      315.97      361.30     12.07 o 
  -2   4  11     1083.68     1017.03     16.57 o 
  -1   4  11      108.62       88.07      5.23 o 
   0   4  11       11.59       11.03      2.64 o 
   1   4  11     1842.19     1967.82     25.17 o 
   2   4  11       58.08       40.89      4.03 o 
   3   4  11      656.65      625.72     13.26 o 
   4   4  11      154.16      177.74      8.74 o 
   5   4  11      879.77      840.34     19.39 o 
   6   4  11        2.95       -1.35      3.98 o 
   7   4  11       47.20       30.89      5.95 o 
   8   4  11       58.95       56.26      7.55 o 
   9   4  11        0.17        3.63      5.16 o 
  10   4  11        0.05       -5.36     12.11 o 
  11   4  11        0.44        0.49      6.34 o 
  12   4  11        1.52        3.58      6.74 o 
 -13   5  11        0.35       -8.87      8.87 o 
 -12   5  11        4.13       -6.50      8.15 o 
 -11   5  11       14.90        3.62     10.59 o 
 -10   5  11        9.63       15.53      8.56 o 
  -9   5  11        3.51        9.50      7.21 o 
  -8   5  11      416.84      414.00     20.30 o 
  -7   5  11        7.70       11.41      6.86 o 
  -6   5  11      224.25      255.87     16.13 o 
  -5   5  11      851.95      819.52     25.16 o 
  -4   5  11      338.88      310.04     12.57 o 
  -3   5  11       72.36       65.01      5.96 o 
  -2   5  11      190.60      181.55     13.73 o 
  -1   5  11     2006.99     2045.09     33.39 o 
   0   5  11      543.44      572.35     18.63 o 
   1   5  11      246.53      246.01      7.58 o 
   2   5  11     1774.23     1710.18     23.00 o 
   3   5  11      108.28      131.37     10.36 o 
   4   5  11       14.86       12.94      3.75 o 
   5   5  11        5.34        1.34      3.78 o 
   6   5  11      529.57      491.59     13.89 o 
   7   5  11      318.44      308.54     13.02 o 
   8   5  11       27.71       29.40      5.96 o 
   9   5  11       53.20       45.35      6.85 o 
  10   5  11       50.24       71.61      9.08 o 
  11   5  11       20.37       32.32      8.70 o 
  12   5  11       29.15       29.91      9.09 o 
 -13   6  11       42.56       38.58     12.10 o 
 -12   6  11        0.07        3.39      9.35 o 
 -11   6  11        2.15       -2.52      8.21 o 
 -10   6  11      221.25      196.08     17.15 o 
  -9   6  11      105.44       90.55     12.08 o 
  -8   6  11       27.24       43.22     11.55 o 
  -7   6  11      135.44      128.50     16.96 o 
  -6   6  11       89.40       79.06      9.85 o 
  -5   6  11       85.59       94.63     10.48 o 
  -4   6  11       66.21       87.37     11.31 o 
  -3   6  11        0.06       -0.11      3.78 o 
  -2   6  11      234.27      230.26      9.11 o 
  -1   6  11       72.05       70.67      5.78 o 
   0   6  11     1368.55     1265.63     43.33 o 
   1   6  11      839.31      886.19     15.82 o 
   2   6  11        3.22        1.22      3.11 o 
   3   6  11       13.70       20.19      4.04 o 
   4   6  11       76.34       78.53      5.91 o 
   5   6  11       24.15       26.52      5.77 o 
   6   6  11       39.15       40.33      8.85 o 
   7   6  11       80.28       82.23      8.40 o 
   8   6  11      210.90      218.89     14.28 o 
   9   6  11       36.87       41.99      7.45 o 
  10   6  11      202.42      196.29     13.36 o 
  11   6  11       94.49       98.89     12.88 o 
  12   6  11        0.81       -3.81      6.58 o 
 -12   7  11       57.85       79.51     13.42 o 
 -11   7  11        4.25        3.06      8.42 o 
 -10   7  11        0.34        0.14      7.77 o 
  -9   7  11       10.69       13.74      8.27 o 
  -8   7  11       49.81       51.32      9.69 o 
  -7   7  11      109.10      106.48     15.35 o 
  -6   7  11      125.59      106.33     11.27 o 
  -5   7  11      527.12      520.70     19.61 o 
  -4   7  11      924.83      957.35     23.29 o 
  -3   7  11       69.40       59.09      6.05 o 
  -2   7  11        1.71        2.29      4.03 o 
  -1   7  11       31.47       32.60      5.73 o 
   0   7  11     2658.23     2677.92     43.27 o 
   1   7  11      282.27      301.05     12.32 o 
   2   7  11      212.60      208.23     11.15 o 
   3   7  11        3.44       10.02      4.13 o 
   4   7  11      302.46      312.91     13.66 o 
   5   7  11      516.43      526.06     16.06 o 
   6   7  11       48.29       27.44      6.16 o 
   7   7  11        2.91        3.42      4.85 o 
   8   7  11       61.86       48.93      7.22 o 
   9   7  11        7.96       13.63      6.25 o 
  10   7  11        8.01        6.43      6.17 o 
  11   7  11        2.16       -0.32      6.74 o 
  12   7  11       45.10       50.60      9.71 o 
 -12   8  11        8.11        1.25      9.67 o 
 -11   8  11       11.51       13.97     10.21 o 
 -10   8  11        0.52        2.81      7.92 o 
  -9   8  11      130.92       89.10     11.98 o 
  -8   8  11      123.13      117.84     13.12 o 
  -7   8  11       27.57       18.18     12.62 o 
  -6   8  11      191.12      183.24     29.78 o 
  -5   8  11      102.48      101.42     11.26 o 
  -4   8  11      171.55      194.67     14.35 o 
  -3   8  11        4.91        6.76      4.89 o 
  -2   8  11      557.71      475.42     14.26 o 
  -1   8  11      130.58      138.89      9.04 o 
   0   8  11      477.98      524.78     15.44 o 
   1   8  11       19.13       15.55      4.99 o 
   2   8  11      468.30      453.72     19.17 o 
   3   8  11      298.77      280.50     13.45 o 
   4   8  11        2.30        7.94      4.92 o 
   5   8  11        0.08        2.08      4.37 o 
   6   8  11       42.96       39.33      6.30 o 
   7   8  11       80.31       96.12      9.32 o 
   8   8  11       68.73       78.06      9.34 o 
   9   8  11       11.23        3.09      5.86 o 
  10   8  11       70.08      104.06     10.90 o 
  11   8  11        7.33       11.79      7.32 o 
 -12   9  11        3.18        7.13     12.37 o 
 -11   9  11       22.24       47.87     15.53 o 
 -10   9  11       10.74       -2.34     10.47 o 
  -9   9  11       45.35       36.71     12.65 o 
  -8   9  11       86.84      110.74     16.82 o 
  -7   9  11       11.75        5.90     10.34 o 
  -6   9  11       24.59       19.95     10.84 o 
  -5   9  11       28.81       27.64     11.14 o 
  -4   9  11      454.60      449.17     28.02 o 
  -3   9  11        4.91        8.21      5.37 o 
  -2   9  11        0.60        3.16      4.98 o 
  -1   9  11      282.53      282.70     12.60 o 
   0   9  11      206.29      205.68     11.38 o 
   1   9  11      424.02      437.19     14.91 o 
   2   9  11      394.93      396.76     14.11 o 
   3   9  11       14.17        1.29      4.44 o 
   4   9  11      110.78      114.92     12.00 o 
   5   9  11        2.62       11.49      5.92 o 
   6   9  11      143.05      136.99     10.18 o 
   7   9  11       35.73       38.59      7.18 o 
   8   9  11        4.72        4.90      5.53 o 
   9   9  11        1.75        6.85      5.99 o 
  10   9  11        0.62        0.28      6.09 o 
  11   9  11       36.57       38.45      8.81 o 
 -11  10  11        9.04       23.17     14.07 o 
 -10  10  11        7.12       16.72     12.47 o 
  -9  10  11        7.70        8.05     16.35 o 
  -8  10  11       17.75       38.31     12.69 o 
  -7  10  11        4.30       18.41     10.23 o 
  -6  10  11        0.05        3.89      8.96 o 
  -5  10  11      112.25      112.65     16.68 o 
  -4  10  11       34.17       42.83      8.92 o 
  -3  10  11       28.65       35.69      8.38 o 
  -2  10  11        5.39        7.15      5.18 o 
  -1  10  11       51.78       38.71      7.41 o 
   0  10  11       18.20       18.11      5.01 o 
   1  10  11      339.12      330.06     14.38 o 
   2  10  11      103.10      107.05      9.06 o 
   3  10  11        3.54       -1.50      5.27 o 
   4  10  11        1.51       -4.81      4.81 o 
   5  10  11      179.55      169.13     13.44 o 
   6  10  11      333.01      328.84     18.26 o 
   7  10  11        8.25       12.62      6.80 o 
   8  10  11        6.24       -0.46      6.55 o 
   9  10  11       44.39       55.54     10.17 o 
  10  10  11      100.36      105.44     12.96 o 
  11  10  11        3.15       -0.20      7.91 o 
 -11  11  11        0.28       -4.31     10.75 o 
 -10  11  11        0.33       -8.50     10.26 o 
  -9  11  11       25.27       20.67     12.08 o 
  -8  11  11      131.01      163.05     20.02 o 
  -7  11  11       52.51       79.28     14.69 o 
  -6  11  11       69.23       70.57     13.97 o 
  -5  11  11       55.58       53.72     10.16 o 
  -4  11  11       33.61       33.87      8.90 o 
  -3  11  11       50.88       60.62     12.50 o 
  -2  11  11        1.79        2.30      5.67 o 
  -1  11  11      112.67      117.56      8.38 o 
   0  11  11      261.04      241.46     11.76 o 
   1  11  11      520.44      496.95     23.32 o 
   2  11  11        1.07        8.02      5.30 o 
   3  11  11       53.02       61.40      7.84 o 
   4  11  11        0.72       -0.64      5.39 o 
   5  11  11      113.75       94.01     13.34 o 
   6  11  11        0.02        0.22      6.10 o 
   7  11  11       33.54       27.20      8.25 o 
   8  11  11        3.00        9.58      7.44 o 
   9  11  11        9.79        8.13      7.66 o 
  10  11  11       60.35       66.41     12.11 o 
 -11  12  11        4.42        1.71     19.10 o 
 -10  12  11       27.84       14.65     17.41 o 
  -9  12  11        0.88       10.01     11.80 o 
  -8  12  11        3.08       -0.91     10.46 o 
  -7  12  11       45.51       42.04     17.09 o 
  -6  12  11        2.85        7.44      9.62 o 
  -5  12  11       79.12       75.61     11.41 o 
  -4  12  11       83.37      107.10     12.68 o 
  -3  12  11       67.37       62.50     10.13 o 
  -2  12  11      144.16      137.01     11.22 o 
  -1  12  11        0.23       -4.17      4.17 o 
   0  12  11        1.00       -4.07      4.07 o 
   1  12  11      172.55      172.21     11.46 o 
   2  12  11       37.21       24.40      6.00 o 
   3  12  11        5.55        4.07      5.51 o 
   4  12  11       18.99       26.09      7.22 o 
   5  12  11      207.10      258.71     16.75 o 
   6  12  11       29.51       13.85      8.88 o 
   7  12  11       32.42       34.18      8.73 o 
   8  12  11       69.03       66.63     19.91 o 
   9  12  11       17.03       21.82      8.98 o 
  10  12  11       13.40       26.45     11.42 o 
 -10  13  11       11.40       15.75     12.84 o 
  -9  13  11        7.65        9.02     11.69 o 
  -8  13  11        3.56        2.49     11.01 o 
  -7  13  11        0.58        1.05      9.12 o 
  -6  13  11        0.13       11.12     10.15 o 
  -5  13  11       32.66       30.70     12.49 o 
  -4  13  11       37.19       33.14      9.06 o 
  -3  13  11       51.28       37.17      8.98 o 
  -2  13  11        0.04        6.32      5.45 o 
  -1  13  11        2.15        4.28      5.08 o 
   0  13  11        0.10        0.63      4.32 o 
   1  13  11       17.95       20.27      6.19 o 
   2  13  11        7.96        4.14      6.95 o 
   3  13  11        0.10       -4.89      4.89 o 
   4  13  11       11.48       13.16      8.67 o 
   5  13  11        2.90        2.78      9.88 o 
   6  13  11       15.97       15.71      7.63 o 
   7  13  11        2.84        4.77      7.09 o 
   8  13  11       40.66       31.47      9.12 o 
   9  13  11       58.82       61.41     11.35 o 
  -9  14  11      105.93       91.57     18.34 o 
  -8  14  11        1.75        8.55     14.81 o 
  -7  14  11       13.42       22.07     11.83 o 
  -6  14  11        0.73        3.78     10.30 o 
  -5  14  11       14.74       19.57      9.20 o 
  -4  14  11       12.81       13.28      8.58 o 
  -3  14  11      173.21      167.40     15.59 o 
  -2  14  11      250.96      218.59     12.98 o 
  -1  14  11      149.27      169.30     11.83 o 
   0  14  11        9.69       20.73      6.00 o 
   1  14  11      116.88      126.90      9.79 o 
   2  14  11        2.55        4.71      5.73 o 
   3  14  11       15.18       22.23      8.46 o 
   4  14  11        3.12       13.66      7.15 o 
   5  14  11       15.63       12.35      7.32 o 
   6  14  11        1.01       11.06      7.31 o 
   7  14  11        4.40       -1.14      7.55 o 
   8  14  11        9.29        5.57      7.94 o 
  -8  15  11        3.95       21.50     12.93 o 
  -7  15  11       56.99       55.76     15.00 o 
  -6  15  11       16.02       22.52     23.91 o 
  -5  15  11        1.60        3.02      9.04 o 
  -4  15  11       69.81       83.06     12.70 o 
  -3  15  11       25.27       30.07      8.21 o 
  -2  15  11        5.46        5.06      6.19 o 
  -1  15  11        0.00       -0.76      5.45 o 
   0  15  11      159.36      194.06     12.83 o 
   1  15  11       11.71        6.82      5.76 o 
   2  15  11       30.43       27.63      7.36 o 
   3  15  11        4.04        7.02      8.61 o 
   4  15  11        1.08       -6.36      6.36 o 
   5  15  11       23.06       33.31      9.14 o 
   6  15  11        1.73       -0.17      8.67 o 
   7  15  11        0.39       10.24      8.42 o 
   8  15  11       13.46        8.85     12.88 o 
  -8  16  11       25.38       33.47     15.08 o 
  -7  16  11        7.85       18.22     25.85 o 
  -6  16  11       60.14       77.78     16.35 o 
  -5  16  11      108.44       96.14     14.07 o 
  -4  16  11       32.80       23.48      9.88 o 
  -3  16  11        5.95        8.88      7.34 o 
  -2  16  11       14.77        5.08      7.14 o 
  -1  16  11      105.49       90.68      9.85 o 
   0  16  11       13.03        9.30      6.52 o 
   1  16  11       11.79        2.87      5.79 o 
   2  16  11        3.58        5.93      5.91 o 
   3  16  11       11.50       14.13      7.68 o 
   4  16  11       24.66       36.76      9.46 o 
   5  16  11        9.49        1.00      7.82 o 
   6  16  11        1.63       21.35      9.01 o 
   7  16  11        3.09       17.71     16.65 o 
  -6  17  11      111.61      130.74     19.30 o 
  -5  17  11       36.98       49.10     12.04 o 
  -4  17  11       26.39       22.99      9.33 o 
  -3  17  11        0.07        1.91      7.16 o 
  -2  17  11       17.16       28.10      8.85 o 
  -1  17  11       27.13       25.63      7.48 o 
   0  17  11       42.64       34.99      8.10 o 
   1  17  11      116.93      130.00     11.66 o 
   2  17  11      139.05      158.85     13.19 o 
   3  17  11       16.86        8.59     10.59 o 
   4  17  11        5.64       14.79      8.79 o 
   5  17  11        0.14        8.68      9.68 o 
   6  17  11       28.87       52.23     15.69 o 
  -5  18  11        0.81      -12.12     12.12 o 
  -4  18  11        1.17        6.24     13.19 o 
  -3  18  11       12.88        5.16     12.57 o 
  -2  18  11       38.38       46.69     12.11 o 
  -1  18  11       53.65       62.47      9.47 o 
   0  18  11       35.72       34.07      8.68 o 
   1  18  11       33.12       35.27      8.54 o 
   2  18  11        8.06        6.44      7.44 o 
   3  18  11       21.01       28.79      9.30 o 
   4  18  11        0.00        9.17     10.06 o 
  -3  19  11        2.92       -0.15     19.42 o 
  -2  19  11        0.27       22.66     14.86 o 
  -1  19  11        0.16       15.74     11.22 o 
   0  19  11        6.55        8.48     10.34 o 
   1  19  11        1.06        0.56     11.38 o 
   2  19  11       92.06       61.19     16.11 o 
 -13   0  12        7.97        9.32     12.38 o 
 -12   0  12        5.13        5.18     11.41 o 
 -11   0  12      203.65      219.13     24.53 o 
 -10   0  12      201.52      213.49     21.53 o 
  -9   0  12      141.20      146.56     17.03 o 
  -8   0  12      113.98      128.49     15.85 o 
  -7   0  12       79.28      102.19     13.96 o 
  -6   0  12      674.87      718.54     28.90 o 
  -5   0  12      250.42      284.14     19.90 o 
  -4   0  12        6.41        6.63      6.44 o 
  -3   0  12        3.63        5.08      4.61 o 
  -2   0  12      816.87      972.98     24.82 o 
  -1   0  12      165.69      171.88     11.02 o 
   0   0  12     2508.31     2427.14     47.96 o 
   1   0  12      175.67      134.50     10.06 o 
   2   0  12      213.40      184.34     20.54 o 
   3   0  12       25.80       30.11      6.38 o 
   4   0  12      268.74      302.32     18.61 o 
   5   0  12        0.07       -2.87      6.15 o 
   6   0  12      341.57      327.05     21.90 o 
   7   0  12        3.76       16.43     15.52 o 
   8   0  12      324.98      352.44     30.27 o 
   9   0  12      284.41      250.25     31.85 o 
  10   0  12       35.09       31.56     11.54 o 
  11   0  12       39.21       44.44     12.96 o 
  12   0  12      106.82      135.65     19.39 o 
 -13   1  12        5.30        3.65      8.36 o 
 -12   1  12       44.49       39.31      9.72 o 
 -11   1  12       20.60       20.78      8.37 o 
 -10   1  12       20.92       12.57      7.33 o 
  -9   1  12       24.64       17.89      6.94 o 
  -8   1  12      242.09      211.68     13.59 o 
  -7   1  12        0.20        4.46      5.53 o 
  -6   1  12       48.36       81.89      9.73 o 
  -5   1  12      402.31      442.23     26.94 o 
  -4   1  12       73.67       86.53      8.07 o 
  -3   1  12       44.52       53.62      5.64 o 
  -2   1  12      139.50      169.28      7.17 o 
  -1   1  12       80.75       93.89      7.44 o 
   0   1  12        7.99       15.00      4.33 o 
   1   1  12        2.16        5.44      3.24 o 
   2   1  12      163.53      167.86      8.13 o 
   3   1  12      315.68      304.65     10.00 o 
   4   1  12      203.44      190.78     11.24 o 
   5   1  12       12.09        9.81      4.96 o 
   6   1  12      154.79      158.61     11.20 o 
   7   1  12      355.80      379.10     16.17 o 
   8   1  12      434.68      450.11     17.36 o 
   9   1  12       63.60       62.11      9.00 o 
  10   1  12      153.92      160.77     13.33 o 
  11   1  12       23.93       17.21      7.81 o 
  12   1  12       20.61       21.81     10.94 o 
 -13   2  12        1.85        3.54      8.62 o 
 -12   2  12       42.25       34.65      9.97 o 
 -11   2  12        6.29       -0.21      7.28 o 
 -10   2  12       11.61        5.19      6.80 o 
  -9   2  12      265.53      285.68     16.38 o 
  -8   2  12       51.02       57.44      8.59 o 
  -7   2  12      151.96      149.48     11.37 o 
  -6   2  12        8.66        5.63      5.38 o 
  -5   2  12       42.62       54.37      7.28 o 
  -4   2  12      171.77      188.74     10.97 o 
  -3   2  12       62.22       52.45      5.53 o 
  -2   2  12       20.21       24.77      3.74 o 
  -1   2  12      337.03      352.38      8.91 o 
   0   2  12       57.27       64.13      4.99 o 
   1   2  12       14.10       13.81      3.52 o 
   2   2  12      135.79      138.62      7.43 o 
   3   2  12      142.64      162.89      8.28 o 
   4   2  12       38.38       33.52      7.45 o 
   5   2  12       59.50       50.00      6.85 o 
   6   2  12        3.29       -3.03      5.91 o 
   7   2  12      348.79      335.35     16.44 o 
   8   2  12        9.79       -2.31      5.27 o 
   9   2  12        7.12       12.82      6.68 o 
  10   2  12        2.06        6.57      6.98 o 
  11   2  12       16.95       11.68      7.82 o 
  12   2  12       15.13       14.85      8.41 o 
 -13   3  12        0.66       -0.76      9.65 o 
 -12   3  12       36.78       34.35     11.28 o 
 -11   3  12       37.90       13.08      8.98 o 
 -10   3  12       12.18        2.47      6.86 o 
  -9   3  12       19.62       22.72      7.40 o 
  -8   3  12       11.05        3.99      5.95 o 
  -7   3  12      244.71      277.13     15.76 o 
  -6   3  12      611.82      594.70     18.33 o 
  -5   3  12       26.95       27.65      9.53 o 
  -4   3  12        0.43       -1.62      4.73 o 
  -3   3  12      130.05      129.29      8.13 o 
  -2   3  12      531.53      500.71     12.02 o 
  -1   3  12      246.69      230.69      8.02 o 
   0   3  12       15.30       13.00      2.91 o 
   1   3  12      176.40      157.07      6.81 o 
   2   3  12        8.34        5.68      3.40 o 
   3   3  12      475.27      449.09     12.21 o 
   4   3  12       45.64       47.48      5.57 o 
   5   3  12        8.46       17.48      4.88 o 
   6   3  12       75.06       87.44      8.09 o 
   7   3  12       69.52       69.54      8.58 o 
   8   3  12        0.58       -5.30      5.30 o 
   9   3  12      302.92      311.09     19.58 o 
  10   3  12       66.39       45.08      8.70 o 
  11   3  12        4.23        2.40      7.74 o 
  12   3  12       14.98       11.65      8.50 o 
 -13   4  12        5.57       -4.51      9.33 o 
 -12   4  12        0.70       -4.03      8.84 o 
 -11   4  12       23.43       12.67      9.03 o 
 -10   4  12       95.14       99.74     19.35 o 
  -9   4  12       18.53        7.09      7.49 o 
  -8   4  12       65.58       55.79     10.09 o 
  -7   4  12        0.53        4.80     10.66 o 
  -6   4  12       70.91       65.98     14.92 o 
  -5   4  12      152.63      131.60     11.90 o 
  -4   4  12       71.61       79.57      9.48 o 
  -3   4  12        1.32        1.40      4.17 o 
  -2   4  12      233.65      224.07      9.18 o 
  -1   4  12      132.75      136.62      7.44 o 
   0   4  12       74.54       67.89      5.26 o 
   1   4  12      615.44      659.82     12.44 o 
   2   4  12      255.32      229.44      8.35 o 
   3   4  12      396.48      385.86     10.63 o 
   4   4  12        0.30        3.81      3.75 o 
   5   4  12      126.87       90.42      8.12 o 
   6   4  12      695.84      679.08     18.22 o 
   7   4  12      128.81      132.62     10.11 o 
   8   4  12       52.80       56.53      7.45 o 
   9   4  12        7.86        4.95      6.62 o 
  10   4  12        0.01       -5.92      7.18 o 
  11   4  12      109.00      115.05     12.54 o 
  12   4  12        0.01       -2.60      9.30 o 
 -12   5  12       11.63        7.86      9.85 o 
 -11   5  12       86.74      104.63     14.09 o 
 -10   5  12        7.18        9.35      7.87 o 
  -9   5  12       18.24        7.94      7.29 o 
  -8   5  12       33.11       26.48      8.47 o 
  -7   5  12        2.43        7.01      9.06 o 
  -6   5  12      128.66      115.36     12.82 o 
  -5   5  12       42.51       45.59      8.34 o 
  -4   5  12      215.45      248.08     12.38 o 
  -3   5  12        0.34        1.87      4.47 o 
  -2   5  12      215.91      219.77     10.04 o 
  -1   5  12      906.65      887.21     17.61 o 
   0   5  12      668.11      665.67     13.54 o 
   1   5  12      591.74      578.45     12.88 o 
   2   5  12       91.34       93.58      5.68 o 
   3   5  12      503.12      504.48     12.20 o 
   4   5  12      287.56      269.14     10.46 o 
   5   5  12      607.63      586.00     15.24 o 
   6   5  12      151.87      175.72     10.04 o 
   7   5  12        0.69       -1.40      4.30 o 
   8   5  12        5.90       -0.73      5.25 o 
   9   5  12        5.12        1.92      5.44 o 
  10   5  12       11.69        5.01      8.72 o 
  11   5  12        3.10        2.05      6.73 o 
  12   5  12        0.54        3.89      8.01 o 
 -12   6  12       64.82       74.28     13.67 o 
 -11   6  12       40.62       33.29     10.53 o 
 -10   6  12       18.54       15.47      9.01 o 
  -9   6  12       27.56       25.59      8.74 o 
  -8   6  12       13.33        6.58      7.31 o 
  -7   6  12      342.66      366.39     27.74 o 
  -6   6  12      215.45      179.39     23.09 o 
  -5   6  12        4.36       -1.65      6.58 o 
  -4   6  12        3.64       -1.02      4.59 o 
  -3   6  12      243.24      261.33     12.58 o 
  -2   6  12        3.94       -0.22      3.47 o 
  -1   6  12      279.12      250.52      9.98 o 
   0   6  12      522.11      601.69     12.84 o 
   1   6  12      257.72      290.40     10.76 o 
   2   6  12       28.68       41.00      6.24 o 
   3   6  12       15.61       12.59      5.41 o 
   4   6  12        0.65        2.99      4.17 o 
   5   6  12      338.79      370.91     14.76 o 
   6   6  12        2.52        5.94      4.78 o 
   7   6  12      149.50      146.68     10.88 o 
   8   6  12       49.06       49.60      7.93 o 
   9   6  12        0.19        1.70      5.41 o 
  10   6  12        6.63       -1.75      5.62 o 
  11   6  12        2.37        7.64      8.04 o 
 -12   7  12       26.96       22.09     14.24 o 
 -11   7  12       21.37        4.37      9.31 o 
 -10   7  12       60.66       37.43     10.26 o 
  -9   7  12        5.18       16.57      8.65 o 
  -8   7  12       75.59       81.83     12.79 o 
  -7   7  12        0.09       -2.94      6.18 o 
  -6   7  12      179.69      163.99     13.97 o 
  -5   7  12        9.83       21.55      7.42 o 
  -4   7  12        7.64       15.38      6.81 o 
  -3   7  12      948.27      939.68     28.19 o 
  -2   7  12      313.61      339.25     17.69 o 
  -1   7  12       94.63      109.54      8.44 o 
   0   7  12       63.12       68.78      7.32 o 
   1   7  12      204.40      186.07     10.76 o 
   2   7  12        0.05       -3.92      3.92 o 
   3   7  12      180.70      192.99     11.50 o 
   4   7  12      123.49      118.59      9.66 o 
   5   7  12      735.57      777.35     20.47 o 
   6   7  12       23.26       30.87      7.57 o 
   7   7  12      160.86      172.57     11.70 o 
   8   7  12       63.76       42.99      7.25 o 
   9   7  12       17.05       10.01      6.73 o 
  10   7  12       78.27       74.89      9.49 o 
  11   7  12        5.22        8.96      6.77 o 
 -12   8  12        0.18        6.59     12.91 o 
 -11   8  12        0.94       -0.18     11.47 o 
 -10   8  12       16.89       13.09     12.21 o 
  -9   8  12       81.55       93.06     16.62 o 
  -8   8  12        1.00       15.51     10.24 o 
  -7   8  12        3.09       -3.07     11.92 o 
  -6   8  12      100.93      110.65     15.67 o 
  -5   8  12      293.66      303.09     23.94 o 
  -4   8  12     1203.91     1209.93     41.46 o 
  -3   8  12      162.29      171.03     13.90 o 
  -2   8  12       41.78       28.37      5.76 o 
  -1   8  12       11.30        3.54      5.16 o 
   0   8  12      884.48      898.21     19.75 o 
   1   8  12      780.05      778.21     19.76 o 
   2   8  12      232.07      213.15     11.97 o 
   3   8  12       45.35       40.82      7.53 o 
   4   8  12      107.71      119.01      9.79 o 
   5   8  12        0.68        3.23      5.33 o 
   6   8  12        5.57        2.07      4.82 o 
   7   8  12       17.86       22.13      6.12 o 
   8   8  12       78.33       84.59      9.19 o 
   9   8  12        1.14        1.90      7.81 o 
  10   8  12        0.53        1.82      6.26 o 
  11   8  12        3.79        3.59      7.01 o 
 -11   9  12       46.95       41.52     16.51 o 
 -10   9  12      200.05      233.17     24.84 o 
  -9   9  12      233.22      271.78     39.30 o 
  -8   9  12        5.89       12.71     14.70 o 
  -7   9  12       17.83        1.27      8.94 o 
  -6   9  12       81.29      106.58     15.98 o 
  -5   9  12        0.49       12.28      8.86 o 
  -4   9  12       55.04       29.96      8.53 o 
  -3   9  12      104.50       84.68     13.66 o 
  -2   9  12       21.35       11.74      5.94 o 
  -1   9  12       36.35       50.15      6.79 o 
   0   9  12      242.02      260.13     11.91 o 
   1   9  12      594.90      584.62     17.24 o 
   2   9  12       12.07       23.44      5.80 o 
   3   9  12        7.60        5.63      6.71 o 
   4   9  12        1.02       -3.14      4.38 o 
   5   9  12        0.31       -1.53      5.46 o 
   6   9  12       66.30       67.77      9.31 o 
   7   9  12        1.96        7.00      6.24 o 
   8   9  12       14.66       22.51      6.61 o 
   9   9  12        2.72        4.87      6.04 o 
  10   9  12       17.03       23.79      7.76 o 
  11   9  12        0.16      -11.76     11.76 o 
 -11  10  12       15.99       36.47     14.17 o 
 -10  10  12        0.66        2.56     12.09 o 
  -9  10  12       12.57       26.14     11.91 o 
  -8  10  12        6.72        0.54     11.74 o 
  -7  10  12        4.01       -7.99      7.99 o 
  -6  10  12      116.62      121.37     16.91 o 
  -5  10  12       30.55       32.55     10.70 o 
  -4  10  12      237.89      234.78     16.86 o 
  -3  10  12        4.31       -5.85      5.85 o 
  -2  10  12        2.00        7.45      5.69 o 
  -1  10  12       77.95       59.69      6.75 o 
   0  10  12      266.88      244.96     11.94 o 
   1  10  12        2.89        1.30      4.71 o 
   2  10  12       50.06       56.41     14.31 o 
   3  10  12        0.98       -0.11      4.67 o 
   4  10  12        2.13        0.75      5.73 o 
   5  10  12       83.00       71.79      9.56 o 
   6  10  12       21.03       26.43     10.69 o 
   7  10  12      102.53      115.47     12.44 o 
   8  10  12        8.07       26.15      8.25 o 
   9  10  12        0.62       -1.67      7.08 o 
  10  10  12        6.16        8.61      8.73 o 
 -10  11  12        0.25        4.01     12.17 o 
  -9  11  12        9.92       14.03     11.62 o 
  -8  11  12       26.58       35.08     13.41 o 
  -7  11  12       13.06        3.40     23.94 o 
  -6  11  12        2.59        0.35      8.83 o 
  -5  11  12       12.71       -0.23      8.09 o 
  -4  11  12        3.73        2.14      6.97 o 
  -3  11  12       11.10       19.67      8.00 o 
  -2  11  12        4.21       -0.63      5.13 o 
  -1  11  12        7.20        2.81      4.45 o 
   0  11  12       48.04       42.60      7.15 o 
   1  11  12        0.53        5.66      5.26 o 
   2  11  12       11.34        9.78      5.51 o 
   3  11  12       78.04       66.95      8.09 o 
   4  11  12        2.27       -0.23      5.51 o 
   5  11  12       30.26       34.66     10.21 o 
   6  11  12      108.08      107.64     11.77 o 
   7  11  12        4.55       -0.95      6.92 o 
   8  11  12       77.32       95.49     12.03 o 
   9  11  12       77.98       59.88     17.21 o 
  10  11  12       33.46       36.13     14.45 o 
 -10  12  12        3.39        5.57     12.08 o 
  -9  12  12       80.04       83.04     16.94 o 
  -8  12  12        7.76       27.40     15.46 o 
  -7  12  12       61.81       50.28     13.68 o 
  -6  12  12        0.20        0.70      9.60 o 
  -5  12  12      157.07      121.12     16.75 o 
  -4  12  12      143.87      149.29     14.62 o 
  -3  12  12       16.92       12.64      7.78 o 
  -2  12  12       20.48       29.48      7.15 o 
  -1  12  12       46.01       48.81      8.12 o 
   0  12  12       67.10       81.14      7.98 o 
   1  12  12       28.39       21.33      6.19 o 
   2  12  12        2.59        2.38      5.01 o 
   3  12  12      111.15       93.60      9.29 o 
   4  12  12        0.01        0.86      6.38 o 
   5  12  12        5.27        0.54      6.24 o 
   6  12  12        0.81        1.10      6.54 o 
   7  12  12       18.26       27.83      8.90 o 
   8  12  12        2.53        3.90      7.57 o 
   9  12  12        6.77        6.41      8.15 o 
  -9  13  12       94.28       93.52     17.94 o 
  -8  13  12        0.05       -5.13     10.88 o 
  -7  13  12        2.63        7.20     20.54 o 
  -6  13  12       44.65       52.12     16.41 o 
  -5  13  12        0.10        2.92      9.49 o 
  -4  13  12       22.64       20.11      8.83 o 
  -3  13  12        0.53        6.73      7.92 o 
  -2  13  12        1.75        5.46      6.27 o 
  -1  13  12       71.79       74.77      8.62 o 
   0  13  12      134.68      146.12     10.23 o 
   1  13  12      356.08      369.77     15.17 o 
   2  13  12        1.92       -4.97      4.97 o 
   3  13  12       16.46        6.96      7.20 o 
   4  13  12       21.65       11.88      6.82 o 
   5  13  12        0.22        2.05      7.68 o 
   6  13  12       10.23       11.77      7.78 o 
   7  13  12       43.40       65.33     10.75 o 
   8  13  12       19.66        8.81      8.47 o 
  -9  14  12        8.01        9.23     12.28 o 
  -8  14  12       41.31       27.86     13.28 o 
  -7  14  12        0.10       14.23     11.84 o 
  -6  14  12        2.17        9.63      9.99 o 
  -5  14  12        3.49       13.32     19.43 o 
  -4  14  12       44.75       46.14     11.43 o 
  -3  14  12       15.14       11.91      8.52 o 
  -2  14  12        0.50       -1.23      5.86 o 
  -1  14  12       15.38        7.76      5.96 o 
   0  14  12        0.87        7.25      5.46 o 
   1  14  12       23.41       23.39      7.16 o 
   2  14  12        0.36       -5.27      5.53 o 
   3  14  12       16.11        9.38      6.65 o 
   4  14  12        0.07        4.52      6.75 o 
   5  14  12        0.03        5.25      7.25 o 
   6  14  12      153.42      151.76     14.43 o 
   7  14  12      157.57      179.24     15.81 o 
   8  14  12       21.96       40.20     15.11 o 
  -8  15  12      136.54      201.03     24.09 o 
  -7  15  12        2.73        6.16     14.81 o 
  -6  15  12        0.25        0.39     10.25 o 
  -5  15  12        0.65        4.34     10.56 o 
  -4  15  12        9.47       11.37      9.36 o 
  -3  15  12        4.48       10.39      7.25 o 
  -2  15  12        2.73       14.95      7.51 o 
  -1  15  12        5.69        6.28      6.22 o 
   0  15  12        6.41        7.79      6.35 o 
   1  15  12       33.07       36.80      7.08 o 
   2  15  12       60.46       74.35      9.59 o 
   3  15  12        4.03        8.40      7.42 o 
   4  15  12        0.03        5.38      7.49 o 
   5  15  12        5.43       12.96      8.16 o 
   6  15  12        1.02       -2.13      7.86 o 
   7  15  12        0.43        1.78     11.78 o 
  -7  16  12        8.73       18.48     14.21 o 
  -6  16  12        0.10       25.27     12.79 o 
  -5  16  12        5.94       12.34     22.10 o 
  -4  16  12       23.83       13.26      9.85 o 
  -3  16  12       10.82       10.71     10.03 o 
  -2  16  12        6.01       17.38      8.05 o 
  -1  16  12       14.99        4.67      8.79 o 
   0  16  12       30.49       38.53      8.01 o 
   1  16  12       40.61       43.82      7.91 o 
   2  16  12       31.68       30.89      7.62 o 
   3  16  12        0.04       13.36      9.21 o 
   4  16  12        0.08        0.36     10.50 o 
   5  16  12        7.10       12.33      8.45 o 
   6  16  12       19.72       14.39     12.87 o 
  -5  17  12        3.61      -13.50     14.73 o 
  -4  17  12       15.25       25.07      9.23 o 
  -3  17  12        8.68       19.43      8.73 o 
  -2  17  12       12.17       -2.64      8.98 o 
  -1  17  12        3.57        7.92      7.76 o 
   0  17  12       12.51       10.57      7.89 o 
   1  17  12       20.47       22.53      8.07 o 
   2  17  12        5.61       10.99      6.79 o 
   3  17  12        0.30        4.51      9.62 o 
   4  17  12       20.46       44.58     10.54 o 
   5  17  12        1.19        8.53     11.82 o 
  -4  18  12        0.50       -2.66     13.25 o 
  -3  18  12        1.26        3.38      8.23 o 
  -2  18  12        0.00        3.50      8.31 o 
  -1  18  12        5.51        1.55      8.40 o 
   0  18  12        0.33       -2.92      7.21 o 
   1  18  12        0.37        8.07      7.83 o 
   2  18  12        0.32       23.28      9.18 o 
   3  18  12        8.57       11.37     10.43 o 
 -12   1  13        0.81       13.79      8.75 o 
 -11   1  13       74.40      112.07     12.75 o 
 -10   1  13        7.39        9.81      7.27 o 
  -9   1  13       50.70       51.48      8.91 o 
  -8   1  13       17.57       15.33      6.60 o 
  -7   1  13        0.66        7.56      5.73 o 
  -6   1  13      138.49      130.48     12.08 o 
  -5   1  13       52.21       28.52      6.28 o 
  -4   1  13        9.74        7.85      5.01 o 
  -3   1  13       57.02       50.89      6.48 o 
  -2   1  13       80.36       85.81      5.71 o 
  -1   1  13      174.20      194.40      8.55 o 
   0   1  13       40.31       48.24      4.30 o 
   1   1  13       73.67       71.68      5.96 o 
   2   1  13      301.71      297.54     10.83 o 
   3   1  13        9.72       10.96      4.15 o 
   4   1  13       13.85       -0.09      4.51 o 
   5   1  13        6.03        9.98      5.13 o 
   6   1  13      191.31      203.10     12.79 o 
   7   1  13       13.98       12.86      6.35 o 
   8   1  13       30.28       33.14      7.31 o 
   9   1  13      131.83      145.45     12.51 o 
  10   1  13        0.42        7.55      7.93 o 
  11   1  13        4.15       -4.32      6.60 o 
  12   1  13        9.91       -4.22      7.94 o 
 -12   2  13       54.74       47.96     12.19 o 
 -11   2  13       10.13        5.41      9.13 o 
 -10   2  13      174.52      185.90     16.78 o 
  -9   2  13       11.09        6.01      7.23 o 
  -8   2  13       59.02       60.48      9.72 o 
  -7   2  13       37.93       54.74     12.99 o 
  -6   2  13       28.44       22.60      6.30 o 
  -5   2  13       10.99       -3.71      4.58 o 
  -4   2  13       28.18       21.77      7.58 o 
  -3   2  13       73.23       97.78      7.31 o 
  -2   2  13      768.51      707.52     15.18 o 
  -1   2  13      157.82      162.66      7.34 o 
   0   2  13      783.89      774.74     13.67 o 
   1   2  13       38.23       38.65      4.84 o 
   2   2  13       49.17       39.89      4.99 o 
   3   2  13     1039.36      988.10     19.18 o 
   4   2  13      109.90       82.76      7.45 o 
   5   2  13      261.21      282.68     14.48 o 
   6   2  13       27.06       27.61      6.84 o 
   7   2  13      183.84      163.63     11.98 o 
   8   2  13      114.62      106.99     15.07 o 
   9   2  13       28.91       26.82      7.71 o 
  10   2  13       64.60       64.48     10.13 o 
  11   2  13        5.78       -6.74      6.74 o 
 -12   3  13       22.85       21.43     10.90 o 
 -11   3  13       54.77       62.65     12.15 o 
 -10   3  13        1.89        2.95      7.74 o 
  -9   3  13       44.87       41.67     10.03 o 
  -8   3  13        1.13       -6.19      6.19 o 
  -7   3  13        0.73       11.33      6.72 o 
  -6   3  13       17.96       32.36      8.23 o 
  -5   3  13       62.88       69.53      9.62 o 
  -4   3  13       63.84       84.96     10.28 o 
  -3   3  13        7.11        5.92      4.33 o 
  -2   3  13       52.03       79.68      6.85 o 
  -1   3  13       66.11       59.38      6.24 o 
   0   3  13      119.39      120.35      6.86 o 
   1   3  13       56.37       49.07      4.88 o 
   2   3  13       52.38       78.25      5.78 o 
   3   3  13      137.11      129.50      7.25 o 
   4   3  13      543.65      490.11     16.05 o 
   5   3  13       33.73       37.77      6.70 o 
   6   3  13        0.28        4.71      5.58 o 
   7   3  13       61.79       77.35      9.21 o 
   8   3  13       12.59       18.28      6.93 o 
   9   3  13        4.64        4.21      6.09 o 
  10   3  13        0.14       -1.40      6.63 o 
  11   3  13       10.33       -6.51      6.51 o 
 -12   4  13        6.86       -8.65      9.21 o 
 -11   4  13       50.53       66.27     12.65 o 
 -10   4  13        0.07        2.81      8.24 o 
  -9   4  13      162.61      150.37     15.27 o 
  -8   4  13      130.30      157.36     14.97 o 
  -7   4  13        8.77        2.59      7.42 o 
  -6   4  13        7.33        7.57      6.32 o 
  -5   4  13      150.16      152.54     13.08 o 
  -4   4  13       83.22       88.15     10.05 o 
  -3   4  13        6.63        4.54      4.57 o 
  -2   4  13        1.50        0.06      3.93 o 
  -1   4  13       35.07       33.27      4.84 o 
   0   4  13       12.84       22.33      3.92 o 
   1   4  13        4.80        4.24      3.56 o 
   2   4  13       24.83       36.71      4.42 o 
   3   4  13      176.77      200.72      9.10 o 
   4   4  13      631.28      576.10     13.94 o 
   5   4  13        2.01        6.15      4.65 o 
   6   4  13        4.74        1.75      4.49 o 
   7   4  13      238.04      257.46     17.19 o 
   8   4  13        1.17        4.80      5.83 o 
   9   4  13        4.03        5.97      6.58 o 
  10   4  13        0.87        1.98      6.76 o 
  11   4  13       39.65       39.09      9.61 o 
 -12   5  13       14.08       15.43     10.15 o 
 -11   5  13       23.59       14.74      9.80 o 
 -10   5  13       31.65       30.55     10.18 o 
  -9   5  13        2.49       -0.64      7.62 o 
  -8   5  13       48.78       33.79      8.88 o 
  -7   5  13       32.18       11.53      7.10 o 
  -6   5  13      296.85      276.92     21.37 o 
  -5   5  13        3.55        5.65      6.20 o 
  -4   5  13       66.06       66.36      9.15 o 
  -3   5  13       23.09       17.87      5.57 o 
  -2   5  13      386.00      461.37     12.50 o 
  -1   5  13      505.63      441.72     12.21 o 
   0   5  13        5.62        8.76      3.49 o 
   1   5  13       94.28       77.44      6.15 o 
   2   5  13       91.48      100.93      6.61 o 
   3   5  13      109.68      115.34      8.96 o 
   4   5  13        9.57       15.14      4.30 o 
   5   5  13      438.19      407.25     14.87 o 
   6   5  13       12.38        8.52      5.11 o 
   7   5  13        1.88       -0.82      5.13 o 
   8   5  13       24.42       24.36      6.54 o 
   9   5  13      110.58      117.29     12.15 o 
  10   5  13       21.61       17.81      7.51 o 
  11   5  13       15.95       20.59      8.57 o 
 -12   6  13        3.90       -0.66      9.45 o 
 -11   6  13        3.18        3.65      9.55 o 
 -10   6  13       15.38        0.92      8.46 o 
  -9   6  13       12.49       17.28      8.48 o 
  -8   6  13       19.95       20.69      8.47 o 
  -7   6  13        0.72        2.03      8.04 o 
  -6   6  13      222.27      189.53     14.95 o 
  -5   6  13      340.20      323.14     17.57 o 
  -4   6  13       12.69        9.48      6.30 o 
  -3   6  13       36.19       36.66      6.47 o 
  -2   6  13      649.18      640.93     17.20 o 
  -1   6  13      202.53      198.40     10.92 o 
   0   6  13       34.04       40.28      5.53 o 
   1   6  13       45.75       42.87      7.62 o 
   2   6  13       23.36       19.32      5.43 o 
   3   6  13       24.80       15.66      5.15 o 
   4   6  13       28.16       30.37      6.22 o 
   5   6  13        9.43       17.77      5.78 o 
   6   6  13      102.26       63.39      7.91 o 
   7   6  13       63.74       62.30      8.00 o 
   8   6  13        4.23        6.14      5.71 o 
   9   6  13        0.02        4.63      5.85 o 
  10   6  13       21.28       15.73      7.27 o 
  11   6  13       20.09       22.09      8.91 o 
 -11   7  13        8.15       -4.15      8.87 o 
 -10   7  13       47.48       47.36     11.21 o 
  -9   7  13      119.25      122.16     14.28 o 
  -8   7  13        8.01        5.00     10.67 o 
  -7   7  13       18.11       21.02      8.04 o 
  -6   7  13        0.52        3.00      8.39 o 
  -5   7  13      114.46      101.65     35.98 o 
  -4   7  13      172.15      185.79     26.33 o 
  -3   7  13        0.04        0.57      6.22 o 
  -2   7  13       95.97      109.92      8.53 o 
  -1   7  13      101.62       97.71      8.31 o 
   0   7  13      180.82      179.12     10.01 o 
   1   7  13      440.24      463.86     15.16 o 
   2   7  13      182.49      183.84     11.35 o 
   3   7  13       27.58       24.69      6.02 o 
   4   7  13        1.20       -0.60      4.71 o 
   5   7  13       30.65       37.66      7.69 o 
   6   7  13      202.13      183.06     18.18 o 
   7   7  13        1.79        4.37      5.70 o 
   8   7  13        1.78        4.15      7.76 o 
   9   7  13       83.44       78.32      9.63 o 
  10   7  13       35.02       35.88      8.23 o 
  11   7  13        2.01       -3.68      8.89 o 
 -11   8  13        7.18        2.61     16.43 o 
 -10   8  13      129.18      129.42     33.00 o 
  -9   8  13        1.24       18.72     12.15 o 
  -8   8  13        1.68        1.95      9.79 o 
  -7   8  13       23.61       20.73     11.30 o 
  -6   8  13        5.98       10.15      9.49 o 
  -5   8  13        0.16       -6.68      6.68 o 
  -4   8  13      188.90      203.74     23.23 o 
  -3   8  13       92.71      100.01     19.91 o 
  -2   8  13        2.42       -3.22      6.25 o 
  -1   8  13      277.12      291.06     14.14 o 
   0   8  13      382.89      358.16     13.44 o 
   1   8  13      243.61      272.80     15.15 o 
   2   8  13       34.43       33.88      6.28 o 
   3   8  13        0.06        5.61      5.10 o 
   4   8  13       33.14       22.20      6.22 o 
   5   8  13      348.73      346.56     18.61 o 
   6   8  13       71.07       81.29     13.44 o 
   7   8  13       38.01       42.71      8.74 o 
   8   8  13        3.55       -1.84      6.39 o 
   9   8  13        0.01        4.60      6.28 o 
  10   8  13        2.37        3.11      6.42 o 
 -11   9  13       53.12       70.22     17.47 o 
 -10   9  13       19.51       28.77     13.77 o 
  -9   9  13       19.41       32.75     20.69 o 
  -8   9  13        0.01       11.66     10.24 o 
  -7   9  13       18.14       17.41     22.07 o 
  -6   9  13       50.36       32.29     12.04 o 
  -5   9  13       23.16       35.79     11.50 o 
  -4   9  13        9.27        9.10      8.82 o 
  -3   9  13        0.00        5.44      6.94 o 
  -2   9  13      258.35      235.58     16.93 o 
  -1   9  13       12.98       12.01      4.97 o 
   0   9  13       19.62       14.98      5.07 o 
   1   9  13      120.04      101.87      9.10 o 
   2   9  13       46.48       41.61      7.62 o 
   3   9  13      119.86      123.86     10.23 o 
   4   9  13       14.35        6.06      5.47 o 
   5   9  13        0.01       -0.09      5.41 o 
   6   9  13      176.86      170.97     17.78 o 
   7   9  13        1.34        9.35      7.09 o 
   8   9  13        7.10       -6.19      6.59 o 
   9   9  13        3.72        3.54      7.40 o 
  10   9  13        1.30       -3.21      8.56 o 
 -10  10  13        1.01        2.79     12.56 o 
  -9  10  13       62.15       62.88     26.49 o 
  -8  10  13       88.20      106.49     28.57 o 
  -7  10  13       15.30       20.63     11.57 o 
  -6  10  13       16.66        8.88      9.44 o 
  -5  10  13        0.03       -2.35      7.90 o 
  -4  10  13        0.72       10.83      9.48 o 
  -3  10  13        0.04        1.30      6.90 o 
  -2  10  13       13.04        4.72      6.93 o 
  -1  10  13        8.48        2.12      4.47 o 
   0  10  13        1.33        3.12      4.47 o 
   1  10  13       12.23       12.74      5.39 o 
   2  10  13       44.17       42.84      7.10 o 
   3  10  13       89.14       87.92      9.09 o 
   4  10  13       54.49       62.48      9.12 o 
   5  10  13       51.95       69.98     10.28 o 
   6  10  13       96.48       83.51     10.75 o 
   7  10  13       28.04       46.96      9.36 o 
   8  10  13        5.13        5.66      8.45 o 
   9  10  13        1.74        4.33      7.52 o 
 -10  11  13       17.16       29.07     14.86 o 
  -9  11  13        0.05       -7.12     10.58 o 
  -8  11  13       74.35       98.71     17.93 o 
  -7  11  13      137.71      115.56     17.98 o 
  -6  11  13       36.63       49.95     13.33 o 
  -5  11  13        0.31       -1.19      8.99 o 
  -4  11  13      104.52      110.25     16.07 o 
  -3  11  13       70.90       94.57     12.34 o 
  -2  11  13        0.05        4.33      7.24 o 
  -1  11  13      207.78      240.52     17.00 o 
   0  11  13       39.23       23.64      5.79 o 
   1  11  13        2.05       -3.25      6.56 o 
   2  11  13      152.28      151.82     11.19 o 
   3  11  13       10.80        8.61      5.59 o 
   4  11  13        2.35        9.48      6.51 o 
   5  11  13        4.94        0.99      5.95 o 
   6  11  13      115.22      152.20     21.36 o 
   7  11  13        2.69       -0.26      9.14 o 
   8  11  13        0.08        1.97      7.28 o 
   9  11  13       53.91       40.28     14.19 o 
  -9  12  13        0.00        5.71     12.58 o 
  -8  12  13        9.17       -4.05     11.15 o 
  -7  12  13        5.51        8.61     10.43 o 
  -6  12  13        1.13        4.04      9.88 o 
  -5  12  13        6.73        0.33      9.16 o 
  -4  12  13        1.06        7.26     13.74 o 
  -3  12  13       38.74       41.37     11.75 o 
  -2  12  13       48.45       63.80     10.31 o 
  -1  12  13        0.01        5.32      5.31 o 
   0  12  13        1.15       -1.87      4.63 o 
   1  12  13       80.79       78.04      8.08 o 
   2  12  13       28.12       19.74      6.40 o 
   3  12  13        0.24        4.51      5.62 o 
   4  12  13        0.30       -5.71      5.71 o 
   5  12  13       31.61        6.95      7.22 o 
   6  12  13        8.25       18.40      7.73 o 
   7  12  13       87.02       85.33     12.19 o 
   8  12  13        8.19       15.31      8.89 o 
  -9  13  13       12.45        5.55     15.67 o 
  -8  13  13        6.63       10.47     11.92 o 
  -7  13  13       12.54        6.99     11.23 o 
  -6  13  13        3.04        9.38     10.52 o 
  -5  13  13       10.18        1.85      9.78 o 
  -4  13  13        5.93       11.09      8.58 o 
  -3  13  13       17.70       11.30      7.98 o 
  -2  13  13        7.65       13.89      6.88 o 
  -1  13  13        8.57       15.66      6.45 o 
   0  13  13       43.95       33.54      6.72 o 
   1  13  13       46.75       62.10      7.90 o 
   2  13  13        4.21       -2.12      5.69 o 
   3  13  13       52.84       52.36      8.18 o 
   4  13  13       68.21       74.38     12.78 o 
   5  13  13       59.90       63.98     14.30 o 
   6  13  13        5.89       -3.65      6.98 o 
   7  13  13       14.52       25.66      9.07 o 
   8  13  13       19.78       35.97     14.20 o 
  -8  14  13        0.63        7.52     12.58 o 
  -7  14  13       38.38       44.01     22.19 o 
  -6  14  13        6.36        6.52     11.54 o 
  -5  14  13        8.13       -7.80      9.75 o 
  -4  14  13        6.20       -3.03      8.39 o 
  -3  14  13       21.23       18.28      8.03 o 
  -2  14  13       12.53       14.86      7.62 o 
  -1  14  13        0.05        6.28      7.09 o 
   0  14  13      106.71      127.44     10.22 o 
   1  14  13        0.15       -1.47      6.75 o 
   2  14  13       24.54       28.51      8.49 o 
   3  14  13        3.00       -0.06      7.67 o 
   4  14  13       14.17        8.45      7.62 o 
   5  14  13        0.08       -3.00      6.88 o 
   6  14  13        0.08        6.58      8.27 o 
   7  14  13        7.81       16.85     13.78 o 
  -7  15  13       17.73       38.91     26.67 o 
  -6  15  13        0.28       -6.28     10.29 o 
  -5  15  13        0.20       14.89     14.51 o 
  -4  15  13        1.82       16.36     12.68 o 
  -3  15  13        8.43       15.21      8.06 o 
  -2  15  13        0.18       11.91      7.67 o 
  -1  15  13      182.89      177.40     15.09 o 
   0  15  13       72.35       63.74      9.01 o 
   1  15  13        8.55       -0.20      5.77 o 
   2  15  13       34.96       22.16      7.04 o 
   3  15  13       62.71       46.24      9.95 o 
   4  15  13        0.38        2.52      8.98 o 
   5  15  13       29.68       31.13      9.11 o 
   6  15  13       36.83       45.25     28.92 o 
  -6  16  13       19.49       10.68     12.53 o 
  -5  16  13        2.31        4.50     11.41 o 
  -4  16  13        3.69        8.04      9.09 o 
  -3  16  13        2.02       -7.32      7.41 o 
  -2  16  13       43.22       44.41     10.32 o 
  -1  16  13       23.01       43.56      9.88 o 
   0  16  13       24.08       20.26      7.85 o 
   1  16  13       41.16       56.31      8.59 o 
   2  16  13       14.39        3.18      6.46 o 
   3  16  13        4.09        2.13      7.61 o 
   4  16  13       28.74       35.76      9.64 o 
   5  16  13       22.98        9.71     11.69 o 
  -4  17  13        0.09        8.12      9.61 o 
  -3  17  13        6.77        7.23      8.46 o 
  -2  17  13        4.37       -7.57      7.57 o 
  -1  17  13       14.08       31.15     10.20 o 
   0  17  13       28.97       34.21      8.57 o 
   1  17  13       62.46       76.89     10.71 o 
   2  17  13       11.28        6.13      7.09 o 
   3  17  13        4.69        2.93      8.38 o 
  -1  18  13        0.91        9.73     13.88 o 
   0  18  13        7.82       35.19     13.04 o 
 -12   0  14       14.96       19.67     13.63 o 
 -11   0  14      281.38      336.93     27.96 o 
 -10   0  14       79.17       93.20     17.95 o 
  -9   0  14        7.49       -0.57      9.94 o 
  -8   0  14      232.46      220.04     25.35 o 
  -7   0  14       38.47       41.46     17.42 o 
  -6   0  14        5.01       11.49      8.29 o 
  -5   0  14       95.23       91.95     13.51 o 
  -4   0  14      215.99      207.13     17.41 o 
  -3   0  14       12.63        1.97      6.97 o 
  -2   0  14     1733.75     1504.17     35.14 o 
  -1   0  14     1042.40      859.36     24.39 o 
   0   0  14      198.19      209.31     11.68 o 
   1   0  14       10.56       10.69      6.29 o 
   2   0  14        3.01        0.74      5.27 o 
   3   0  14     1083.30     1013.59     28.47 o 
   4   0  14      348.23      306.25     21.26 o 
   5   0  14      119.54      120.27     45.88 o 
   6   0  14       23.78       32.01      9.73 o 
   7   0  14      190.14      163.80     37.45 o 
   8   0  14       37.05       30.57     10.65 o 
   9   0  14      118.56      145.69     18.49 o 
  10   0  14       32.29       16.53     11.24 o 
  11   0  14       53.45       72.64     16.14 o 
 -12   1  14        2.11       -1.33      9.94 o 
 -11   1  14        8.65       17.67      9.86 o 
 -10   1  14       19.92        7.53      8.77 o 
  -9   1  14        3.48        6.64      7.03 o 
  -8   1  14       22.15       27.72      7.57 o 
  -7   1  14       79.77       93.34     13.28 o 
  -6   1  14      264.15      301.00     15.68 o 
  -5   1  14       48.93       58.62      7.84 o 
  -4   1  14      226.51      247.95     13.28 o 
  -3   1  14      122.09      114.78      9.32 o 
  -2   1  14     1285.78     1254.91     22.30 o 
  -1   1  14        0.62        5.85      3.41 o 
   0   1  14       89.24      104.85      6.00 o 
   1   1  14        4.88        9.31      3.92 o 
   2   1  14        0.11       -2.77      3.33 o 
   3   1  14      112.58      117.65      8.01 o 
   4   1  14      179.04      178.47     11.74 o 
   5   1  14       14.88       14.05      5.42 o 
   6   1  14       55.30       72.17      8.80 o 
   7   1  14        0.93        6.22      5.88 o 
   8   1  14       29.03       34.22      7.91 o 
   9   1  14       89.39       77.45     10.14 o 
  10   1  14        8.24        0.81      6.70 o 
  11   1  14        1.63       13.51      7.74 o 
 -12   2  14        0.02        7.25      9.86 o 
 -11   2  14        0.16        5.08      8.65 o 
 -10   2  14        2.03       14.65      8.85 o 
  -9   2  14       10.99        8.02      7.71 o 
  -8   2  14      133.56       97.96     12.29 o 
  -7   2  14      340.40      354.28     33.89 o 
  -6   2  14        2.58       -5.91      5.91 o 
  -5   2  14       25.63       31.77      7.81 o 
  -4   2  14        7.76        2.30      5.60 o 
  -3   2  14      337.56      328.51     16.03 o 
  -2   2  14      482.42      464.09     21.62 o 
  -1   2  14      360.54      389.23     13.96 o 
   0   2  14      205.28      193.59      8.70 o 
   1   2  14        2.81        5.89      3.66 o 
   2   2  14        0.71       -3.30      4.50 o 
   3   2  14        8.67        3.64      3.99 o 
   4   2  14      214.85      216.45     13.38 o 
   5   2  14        0.36        0.27      5.08 o 
   6   2  14        4.10        2.36      5.40 o 
   7   2  14        4.45        3.18      5.67 o 
   8   2  14      121.87       94.20     10.44 o 
   9   2  14       52.33       35.50      8.70 o 
  10   2  14        1.21       -5.42      6.41 o 
  11   2  14        2.20       -6.60      6.60 o 
 -12   3  14       43.53       49.60     18.48 o 
 -11   3  14       50.26       56.06     13.89 o 
 -10   3  14       89.79      109.10     14.45 o 
  -9   3  14      284.73      332.19     33.03 o 
  -8   3  14       55.38       52.80     10.45 o 
  -7   3  14       65.87       98.20     11.73 o 
  -6   3  14      204.25      207.91     18.19 o 
  -5   3  14        2.88        4.22      6.13 o 
  -4   3  14       27.49       12.07      9.13 o 
  -3   3  14       23.67       27.46      7.03 o 
  -2   3  14      351.85      329.42     14.76 o 
  -1   3  14       97.57       92.95      7.53 o 
   0   3  14       47.72       51.74      5.62 o 
   1   3  14       58.56       57.56      5.73 o 
   2   3  14      508.89      530.47     12.75 o 
   3   3  14       58.27       53.86      6.02 o 
   4   3  14        2.57        0.62      4.26 o 
   5   3  14      157.24      164.78     11.74 o 
   6   3  14       54.94       53.42      8.02 o 
   7   3  14        2.37       -3.69      5.17 o 
   8   3  14       63.17       75.81     11.38 o 
   9   3  14        0.57        4.99      6.23 o 
  10   3  14        0.01      -11.36     11.36 o 
  11   3  14        0.11       -4.17      7.66 o 
 -12   4  14       50.11       58.05     13.54 o 
 -11   4  14       36.85       41.13     11.90 o 
 -10   4  14       18.61       35.82     10.60 o 
  -9   4  14       28.44       22.88      9.36 o 
  -8   4  14       19.18       16.76      8.07 o 
  -7   4  14      348.84      355.55     21.09 o 
  -6   4  14       18.66       10.98      7.20 o 
  -5   4  14       18.20        9.90      6.22 o 
  -4   4  14        0.09       -4.09      5.13 o 
  -3   4  14      142.59      129.04     11.72 o 
  -2   4  14      186.01      217.67     11.62 o 
  -1   4  14      106.66      105.34      8.11 o 
   0   4  14      680.12      671.03     14.58 o 
   1   4  14       54.41       64.36      5.81 o 
   2   4  14       13.19        7.76      4.42 o 
   3   4  14       66.72       66.25      6.74 o 
   4   4  14        0.84        2.92      4.07 o 
   5   4  14      363.17      351.33     13.75 o 
   6   4  14       98.70       86.36      8.54 o 
   7   4  14        0.36       -1.41      5.70 o 
   8   4  14       95.86      108.55     11.63 o 
   9   4  14        0.70        7.19      7.35 o 
  10   4  14       14.11        6.79      7.39 o 
  11   4  14        0.50       15.34     11.67 o 
 -11   5  14      121.88      115.03     15.59 o 
 -10   5  14      121.29      110.60     14.55 o 
  -9   5  14       19.24       40.86     10.28 o 
  -8   5  14       45.14       32.94      9.27 o 
  -7   5  14      112.90      110.39     12.54 o 
  -6   5  14      188.13      212.01     15.83 o 
  -5   5  14       39.80       37.02      8.25 o 
  -4   5  14        7.24        0.73      5.79 o 
  -3   5  14       19.59       11.95      6.37 o 
  -2   5  14       21.05       20.37      5.15 o 
  -1   5  14       31.89       24.15      4.93 o 
   0   5  14      414.83      420.57     10.73 o 
   1   5  14      105.25      100.39      8.13 o 
   2   5  14       10.98        9.89      5.13 o 
   3   5  14      136.48      115.17      9.50 o 
   4   5  14        6.81        1.78      4.78 o 
   5   5  14        0.99       -4.35      4.35 o 
   6   5  14       40.90       33.41      6.55 o 
   7   5  14        7.66        9.73      7.30 o 
   8   5  14        5.48        5.48      6.33 o 
   9   5  14        1.72       16.15      7.26 o 
  10   5  14        0.09       -0.62      6.82 o 
 -11   6  14        1.16       14.48     10.08 o 
 -10   6  14       10.32       -0.65      8.74 o 
  -9   6  14        6.57       -7.05      7.48 o 
  -8   6  14        7.14       -0.40      7.06 o 
  -7   6  14       24.19       27.66      8.47 o 
  -6   6  14       20.16       30.80     15.14 o 
  -5   6  14        1.07       -0.70      5.96 o 
  -4   6  14      106.65       93.00     14.26 o 
  -3   6  14        2.84        6.27      6.41 o 
  -2   6  14        2.13       -0.71      5.01 o 
  -1   6  14        8.07       -0.46      4.70 o 
   0   6  14      640.73      609.25     16.18 o 
   1   6  14       14.78        9.89      4.98 o 
   2   6  14       46.00       48.08      7.72 o 
   3   6  14        3.39        5.78      5.27 o 
   4   6  14      542.88      535.58     17.71 o 
   5   6  14        4.74       -1.21      5.58 o 
   6   6  14        6.34        9.95      6.77 o 
   7   6  14      258.24      257.29     14.62 o 
   8   6  14        0.01       -5.15      5.15 o 
   9   6  14        2.43        7.12      6.44 o 
  10   6  14        1.00       -6.61      6.61 o 
 -11   7  14        1.46        9.39     12.78 o 
 -10   7  14        9.92       18.23     12.62 o 
  -9   7  14       64.21       65.32     20.58 o 
  -8   7  14        0.25       -1.92      9.71 o 
  -7   7  14        0.41        8.76     16.78 o 
  -6   7  14        6.85        0.28      9.18 o 
  -5   7  14        4.87       12.52      8.70 o 
  -4   7  14        0.60        8.88      8.43 o 
  -3   7  14      231.39      252.63     16.87 o 
  -2   7  14       37.03       37.57      7.36 o 
  -1   7  14       23.19       13.01      4.95 o 
   0   7  14      148.20      156.03     14.63 o 
   1   7  14      293.40      316.69     17.64 o 
   2   7  14        2.44        6.11      4.87 o 
   3   7  14       80.44       77.32      8.50 o 
   4   7  14       71.42       54.88      7.81 o 
   5   7  14        9.65        8.32      6.54 o 
   6   7  14       19.35       27.61      7.58 o 
   7   7  14        8.55        2.16      6.76 o 
   8   7  14       98.46      118.42     12.85 o 
   9   7  14        0.17        1.90      6.34 o 
  10   7  14       15.06        8.75      8.64 o 
 -11   8  14        4.29       17.94     13.76 o 
 -10   8  14        6.84       13.11     12.16 o 
  -9   8  14       47.69       48.16     14.82 o 
  -8   8  14       16.43       18.50     11.30 o 
  -7   8  14        0.79       -7.20      9.46 o 
  -6   8  14        3.03        4.58      9.73 o 
  -5   8  14       52.95       74.38     25.52 o 
  -4   8  14       60.37       48.65     11.99 o 
  -3   8  14       57.97       58.97      9.68 o 
  -2   8  14        0.19       -6.60      8.80 o 
  -1   8  14       61.27       56.28      6.49 o 
   0   8  14        8.10        4.28      4.31 o 
   1   8  14        5.46        2.78      4.88 o 
   2   8  14        1.63        6.95      6.32 o 
   3   8  14       20.34       18.11      6.03 o 
   4   8  14       18.20       15.42      5.93 o 
   5   8  14        3.27       10.34      6.47 o 
   6   8  14       32.64       26.39      7.72 o 
   7   8  14        2.83        5.13      7.02 o 
   8   8  14        5.38        3.75      6.63 o 
   9   8  14        4.11        6.69      7.79 o 
  10   8  14        0.96        6.35     26.57 o 
 -10   9  14        0.55       -4.43     11.53 o 
  -9   9  14        2.34       19.26     12.70 o 
  -8   9  14       40.94       49.07     15.53 o 
  -7   9  14       20.00        7.33     10.27 o 
  -6   9  14        0.89       -1.92      8.27 o 
  -5   9  14       22.14       35.60     13.68 o 
  -4   9  14      126.38      157.18     18.60 o 
  -3   9  14        0.42        2.85      6.82 o 
  -2   9  14        5.71        8.92      7.18 o 
  -1   9  14        0.44        6.23      4.82 o 
   0   9  14        0.58        3.44      4.43 o 
   1   9  14        0.32       -1.35      4.92 o 
   2   9  14      208.81      204.72     12.71 o 
   3   9  14       50.42       51.79      8.52 o 
   4   9  14        0.51        2.58      7.37 o 
   5   9  14       52.17       32.66      7.91 o 
   6   9  14       52.00       39.69      9.80 o 
   7   9  14        8.16       16.84      7.43 o 
   8   9  14        0.02        2.00      7.41 o 
   9   9  14      150.44      150.00     14.79 o 
 -10  10  14       32.32       37.58     15.04 o 
  -9  10  14       48.65       42.10     14.75 o 
  -8  10  14        6.11       11.71     12.36 o 
  -7  10  14      162.46      150.70     23.57 o 
  -6  10  14        1.47        3.81      9.90 o 
  -5  10  14        3.15        3.08     10.15 o 
  -4  10  14        5.14        9.43      9.07 o 
  -3  10  14       27.91       31.94      9.14 o 
  -2  10  14        3.82        7.74      7.02 o 
  -1  10  14       31.63       16.06      5.19 o 
   0  10  14        0.75        5.58      4.89 o 
   1  10  14        1.20        5.70      5.33 o 
   2  10  14        8.72        8.41      5.88 o 
   3  10  14       30.52       43.36      7.56 o 
   4  10  14        2.24       -0.56      6.08 o 
   5  10  14       98.62      105.33     11.83 o 
   6  10  14       10.12       12.31      7.20 o 
   7  10  14       53.41       67.99     10.37 o 
   8  10  14        1.41        1.17      7.41 o 
   9  10  14        0.00        0.59     16.09 o 
  -9  11  14        0.34       22.91     13.62 o 
  -8  11  14       85.57      104.24     18.43 o 
  -7  11  14        4.47        6.27     10.17 o 
  -6  11  14       83.00       82.49     16.76 o 
  -5  11  14       67.88       39.06     14.13 o 
  -4  11  14      142.50      131.70     17.95 o 
  -3  11  14       93.51       76.62     11.85 o 
  -2  11  14        0.88        4.03      6.16 o 
  -1  11  14       40.90       39.72      7.39 o 
   0  11  14        4.38        3.91      4.90 o 
   1  11  14       10.73       12.35      5.50 o 
   2  11  14       10.82        7.08      5.56 o 
   3  11  14        5.28        4.50      5.89 o 
   4  11  14        6.20        4.59     10.53 o 
   5  11  14       22.89       21.93      8.03 o 
   6  11  14        0.35        2.96      7.39 o 
   7  11  14       13.58       13.76      8.22 o 
   8  11  14        5.24       15.55      9.89 o 
  -9  12  14        8.37       58.46     24.09 o 
  -8  12  14        4.10        5.24     11.42 o 
  -7  12  14        6.36        8.72     11.34 o 
  -6  12  14        9.24       -6.27     10.20 o 
  -5  12  14        6.45        3.77     16.58 o 
  -4  12  14        9.05        2.47     13.25 o 
  -3  12  14       44.32       85.79     12.89 o 
  -2  12  14        7.31       13.00      7.17 o 
  -1  12  14        7.10        4.89      6.77 o 
   0  12  14       70.03       59.69      7.58 o 
   1  12  14       11.66        6.38      5.85 o 
   2  12  14        0.16        1.96      5.70 o 
   3  12  14        0.75       -5.25      5.25 o 
   4  12  14        0.17       -4.44      6.31 o 
   5  12  14       12.59        3.94      9.20 o 
   6  12  14        0.90        3.40      7.44 o 
   7  12  14       33.82       48.93     10.48 o 
   8  12  14        0.01        2.76     13.86 o 
  -8  13  14        1.38        9.50     11.97 o 
  -7  13  14       47.46       45.34     27.23 o 
  -6  13  14       26.84       16.55     11.70 o 
  -5  13  14       12.91        7.59     10.88 o 
  -4  13  14        0.01       -2.39      9.71 o 
  -3  13  14        6.18        5.27     10.29 o 
  -2  13  14        3.65       13.52      7.58 o 
  -1  13  14       76.78       97.47     11.47 o 
   0  13  14       41.02       39.85      7.26 o 
   1  13  14        0.02       -4.89      4.89 o 
   2  13  14       22.90       22.36      7.03 o 
   3  13  14       11.18       -0.51      6.00 o 
   4  13  14        0.01       -0.47      6.60 o 
   5  13  14       14.66        8.28     10.11 o 
   6  13  14       98.13       78.92     12.03 o 
   7  13  14        2.61       12.48     11.57 o 
  -7  14  14       30.17       47.82     15.08 o 
  -6  14  14        9.60       -0.51     11.37 o 
  -5  14  14        8.58        7.50     11.46 o 
  -4  14  14       22.64        2.51     16.14 o 
  -3  14  14       48.27       21.13      8.50 o 
  -2  14  14        1.41        2.52      7.32 o 
  -1  14  14        4.92       17.08      8.13 o 
   0  14  14        5.38        4.05      5.81 o 
   1  14  14        0.10        2.68      6.04 o 
   2  14  14       35.88       37.19      7.66 o 
   3  14  14        4.16       -2.13      6.52 o 
   4  14  14        1.84       -5.10      8.78 o 
   5  14  14       46.47       29.85      9.27 o 
   6  14  14        1.65        4.46     11.25 o 
  -6  15  14       21.45       51.83     15.27 o 
  -5  15  14       11.57       18.92     12.72 o 
  -4  15  14       16.83       23.67     13.18 o 
  -3  15  14        7.68       12.56      7.87 o 
  -2  15  14        8.58       13.95      8.36 o 
  -1  15  14        6.00       10.43      7.94 o 
   0  15  14       32.23       40.78      8.37 o 
   1  15  14      228.79      238.61     13.98 o 
   2  15  14      177.31      185.34     12.98 o 
   3  15  14       82.76       95.26     12.45 o 
   4  15  14        5.29       10.07      8.56 o 
   5  15  14        6.83       10.76     11.80 o 
  -4  16  14        3.45        1.87      9.13 o 
  -3  16  14        5.00        8.67      8.39 o 
  -2  16  14       17.90       12.21      8.64 o 
  -1  16  14        0.00        6.85      8.55 o 
   0  16  14       33.98       63.60     11.17 o 
   1  16  14        3.10        4.58      6.64 o 
   2  16  14       26.37       24.89      7.83 o 
   3  16  14        5.82       -2.96     11.14 o 
  -2  17  14        0.08       11.50      8.67 o 
  -1  17  14        3.91       13.56      8.47 o 
   0  17  14        1.98       14.36      8.55 o 
   1  17  14       35.48       33.21     10.04 o 
 -11   1  15        7.77       10.21      9.48 o 
 -10   1  15       40.10       56.51     12.15 o 
  -9   1  15        5.97       15.14     11.79 o 
  -8   1  15        9.03        0.91      7.20 o 
  -7   1  15      101.56      125.63     13.38 o 
  -6   1  15        2.34       -0.08      6.45 o 
  -5   1  15       80.78       89.73     10.88 o 
  -4   1  15        0.04       -2.38      5.50 o 
  -3   1  15       64.74       90.06     10.19 o 
  -2   1  15      243.77      269.59     13.72 o 
  -1   1  15       55.96       54.37      6.50 o 
   0   1  15      256.07      259.31     11.06 o 
   1   1  15        4.61       -0.96      3.61 o 
   2   1  15      259.55      271.06     11.42 o 
   3   1  15       31.72       41.19      5.62 o 
   4   1  15        0.54        3.30      5.20 o 
   5   1  15      101.50       96.89      9.82 o 
   6   1  15       28.25       27.59      7.07 o 
   7   1  15       58.09       53.76      8.65 o 
   8   1  15        0.06        3.85      6.50 o 
   9   1  15        3.99        0.57      7.28 o 
  10   1  15        4.25        4.24      7.66 o 
 -11   2  15      237.90      254.13     20.86 o 
 -10   2  15       81.00       64.61     17.01 o 
  -9   2  15       13.58       11.23      8.84 o 
  -8   2  15        0.22       -4.15      7.49 o 
  -7   2  15       36.78       56.28     10.50 o 
  -6   2  15       14.99       19.76      7.72 o 
  -5   2  15        1.69       -4.39      5.99 o 
  -4   2  15       50.51       31.34     10.97 o 
  -3   2  15      209.94      219.94     15.14 o 
  -2   2  15       81.44       73.16      7.14 o 
  -1   2  15      548.52      517.73     15.01 o 
   0   2  15       24.12       24.76      4.51 o 
   1   2  15       14.24       18.27      5.05 o 
   2   2  15      201.37      205.03      9.98 o 
   3   2  15      240.66      266.49     11.53 o 
   4   2  15      414.76      415.99     15.92 o 
   5   2  15       10.24        7.44      5.82 o 
   6   2  15       99.52      112.41     10.72 o 
   7   2  15        0.99       -1.04      5.86 o 
   8   2  15      204.08      215.45     14.92 o 
   9   2  15       55.44       65.39     10.59 o 
  10   2  15        0.23       -6.68      6.68 o 
 -11   3  15        1.64       -0.81      9.29 o 
 -10   3  15      155.37      141.03     15.85 o 
  -9   3  15       47.03       46.19     11.07 o 
  -8   3  15       44.24       35.77      9.88 o 
  -7   3  15       26.62       29.75      9.42 o 
  -6   3  15       20.56       16.51      7.49 o 
  -5   3  15       17.88       15.28      9.50 o 
  -4   3  15        0.57        2.53      5.97 o 
  -3   3  15       22.09       32.13      7.33 o 
  -2   3  15        5.48       16.00      5.08 o 
  -1   3  15       14.65       28.45      8.47 o 
   0   3  15        0.13        0.41      3.41 o 
   1   3  15       16.84        4.26      4.07 o 
   2   3  15        1.80        2.48      4.09 o 
   3   3  15       71.17       59.01      8.27 o 
   4   3  15      100.94      102.69      9.04 o 
   5   3  15       56.84       70.97      8.87 o 
   6   3  15       15.56        7.53      6.04 o 
   7   3  15       34.14       49.58      8.75 o 
   8   3  15       48.46       55.41      9.39 o 
   9   3  15        8.65        3.95      7.97 o 
  10   3  15        1.51        1.63     16.94 o 
 -11   4  15       44.61       55.79     13.77 o 
 -10   4  15       88.37      125.29     20.75 o 
  -9   4  15        0.56        5.64      8.35 o 
  -8   4  15        0.65       -6.54      6.54 o 
  -7   4  15       28.23       18.84      8.42 o 
  -6   4  15       65.13       73.05     10.71 o 
  -5   4  15      111.92      133.25     14.47 o 
  -4   4  15        0.06       -0.56      6.15 o 
  -3   4  15       84.18       99.81     13.65 o 
  -2   4  15        9.53        6.65      4.68 o 
  -1   4  15      103.12       91.85      7.12 o 
   0   4  15       14.85       15.44      4.26 o 
   1   4  15        1.11        5.01      4.11 o 
   2   4  15       19.18       19.53      5.02 o 
   3   4  15      232.76      229.10     12.56 o 
   4   4  15        0.94        1.99      4.95 o 
   5   4  15        0.83       -2.00      5.54 o 
   6   4  15        0.47        8.20      6.36 o 
   7   4  15      147.67      155.54     12.98 o 
   8   4  15        0.29        3.63      6.52 o 
   9   4  15        0.27       11.34      7.50 o 
  10   4  15       19.06       21.67      9.56 o 
 -11   5  15       53.68       65.90     18.78 o 
 -10   5  15        3.78       15.88      9.94 o 
  -9   5  15       84.75      105.03     13.93 o 
  -8   5  15        1.94       -2.47      7.51 o 
  -7   5  15       77.20       86.65     12.05 o 
  -6   5  15       30.57       33.88      8.82 o 
  -5   5  15      177.91      197.23     15.47 o 
  -4   5  15       14.57       23.13      7.76 o 
  -3   5  15        2.46        2.15      7.74 o 
  -2   5  15        9.34       11.75      5.00 o 
  -1   5  15       19.90       19.86      5.54 o 
   0   5  15       15.53       24.09      5.24 o 
   1   5  15       29.95       37.61      6.38 o 
   2   5  15      163.47      146.16     10.64 o 
   3   5  15       12.97        7.20      5.21 o 
   4   5  15        4.54        4.82      5.43 o 
   5   5  15        7.39       18.12      7.44 o 
   6   5  15      167.03      176.12     23.24 o 
   7   5  15        3.40        1.18      6.28 o 
   8   5  15       96.34       92.85     11.27 o 
   9   5  15        0.16       -3.97      6.68 o 
  10   5  15       11.27       -2.86      8.02 o 
 -10   6  15       14.98       31.52     13.77 o 
  -9   6  15       46.51       38.44     17.79 o 
  -8   6  15        0.82        6.84      9.87 o 
  -7   6  15        2.66        5.76      9.77 o 
  -6   6  15       45.58       39.36     12.38 o 
  -5   6  15       94.00      111.49     31.92 o 
  -4   6  15       25.22       23.61      9.87 o 
  -3   6  15       28.60       37.69     13.80 o 
  -2   6  15       56.55       61.69      8.76 o 
  -1   6  15      614.74      593.39     19.06 o 
   0   6  15       85.11       78.77      7.40 o 
   1   6  15       46.85       39.45      6.76 o 
   2   6  15       51.53       47.84      7.48 o 
   3   6  15       16.45        9.76      5.21 o 
   4   6  15        1.99        4.53      5.20 o 
   5   6  15      105.81      112.14     11.65 o 
   6   6  15        1.89       12.87      6.77 o 
   7   6  15       24.42       33.05      8.55 o 
   8   6  15        5.68       -2.66      8.20 o 
   9   6  15       17.14       20.37      9.83 o 
 -10   7  15       13.07        3.74     12.70 o 
  -9   7  15       10.57       -1.46     10.82 o 
  -8   7  15        3.74        6.53     11.42 o 
  -7   7  15        8.95       -4.82      9.69 o 
  -6   7  15       14.94       18.91     11.29 o 
  -5   7  15       77.00       87.15     15.13 o 
  -4   7  15        8.29       10.47      8.76 o 
  -3   7  15        0.13        8.47      8.33 o 
  -2   7  15       52.91       59.50     14.84 o 
  -1   7  15      203.72      194.41     12.21 o 
   0   7  15      530.10      536.39     23.46 o 
   1   7  15       30.03       22.96      6.14 o 
   2   7  15       42.16       25.19      7.23 o 
   3   7  15       61.01       58.14      8.29 o 
   4   7  15        0.30        6.74      5.77 o 
   5   7  15        1.59       19.80     11.54 o 
   6   7  15       23.30       23.72      7.69 o 
   7   7  15        8.53       15.24      7.62 o 
   8   7  15        4.42       -0.68      7.42 o 
   9   7  15       25.55       41.77     12.20 o 
 -10   8  15       40.21       75.06     21.51 o 
  -9   8  15       29.99       24.25     13.08 o 
  -8   8  15       58.11       29.93     13.05 o 
  -7   8  15       55.50       69.89     15.32 o 
  -6   8  15       45.20       20.14     11.55 o 
  -5   8  15        6.33        7.20      9.28 o 
  -4   8  15       17.03       12.61     10.37 o 
  -3   8  15       84.08      112.67     15.91 o 
  -2   8  15        0.08       -3.51      5.95 o 
  -1   8  15        0.18        6.94      5.31 o 
   0   8  15       10.37        5.99      4.90 o 
   1   8  15      229.04      244.69     13.80 o 
   2   8  15       52.03       36.31      7.02 o 
   3   8  15        0.33       -0.26      5.23 o 
   4   8  15      324.27      322.42     17.56 o 
   5   8  15        0.00        1.62      5.98 o 
   6   8  15       29.28       14.56      7.32 o 
   7   8  15       63.05       62.35     10.57 o 
   8   8  15        4.99       16.64      8.13 o 
   9   8  15        4.65        5.68     11.32 o 
  -9   9  15        0.61        3.94     12.03 o 
  -8   9  15        0.91       15.07     12.54 o 
  -7   9  15        1.56       24.96     12.23 o 
  -6   9  15       49.17       69.54     14.65 o 
  -5   9  15       24.53       18.27     11.16 o 
  -4   9  15        8.93        7.61      9.69 o 
  -3   9  15        1.28       -7.71      7.71 o 
  -2   9  15       12.51        9.48      7.61 o 
  -1   9  15       41.07       27.33      6.54 o 
   0   9  15      247.46      225.04     14.32 o 
   1   9  15      148.84      152.05     10.48 o 
   2   9  15      170.81      183.01     15.76 o 
   3   9  15       27.32       36.50      7.24 o 
   4   9  15       12.29       16.95      7.27 o 
   5   9  15       24.75       12.57      7.39 o 
   6   9  15       48.41       71.12     13.34 o 
   7   9  15       10.42       -4.40      9.49 o 
   8   9  15       31.12       44.93     10.34 o 
  -9  10  15       17.89       -3.04     11.70 o 
  -8  10  15        0.00        0.87     10.23 o 
  -7  10  15        0.04        1.51     11.60 o 
  -6  10  15       17.93       18.18     11.98 o 
  -5  10  15       10.79       11.10     11.40 o 
  -4  10  15       24.04       31.12     11.68 o 
  -3  10  15       41.75       39.77     12.13 o 
  -2  10  15        0.96       14.18      6.57 o 
  -1  10  15       15.07       23.50      6.53 o 
   0  10  15       28.99       24.38      6.03 o 
   1  10  15       12.27        9.51      5.48 o 
   2  10  15        0.73        2.10      5.15 o 
   3  10  15       29.37       23.32      6.87 o 
   4  10  15        1.12        3.20      6.69 o 
   5  10  15        1.00       22.30      8.28 o 
   6  10  15       54.91       44.59      9.97 o 
   7  10  15       11.86       24.76      8.74 o 
   8  10  15        0.01       10.96     11.81 o 
  -8  11  15       23.16       37.85     23.86 o 
  -7  11  15       19.42       30.49     12.99 o 
  -6  11  15        9.69        0.95     10.84 o 
  -5  11  15       52.32       52.24     13.89 o 
  -4  11  15       16.82       13.20     14.07 o 
  -3  11  15       11.73       14.12     10.31 o 
  -2  11  15      138.24      159.19     13.58 o 
  -1  11  15        0.81        5.28      5.94 o 
   0  11  15       33.09       21.02      6.20 o 
   1  11  15       88.97       94.00      9.09 o 
   2  11  15       11.99       12.85      6.46 o 
   3  11  15       24.08       20.86     13.56 o 
   4  11  15       56.00       53.23     10.66 o 
   5  11  15      136.01      159.02     14.66 o 
   6  11  15        0.18        9.07      7.89 o 
   7  11  15        1.12       -2.71      8.18 o 
  -8  12  15       28.94       38.92     15.01 o 
  -7  12  15        4.54        3.24     11.28 o 
  -6  12  15        4.86        7.52     11.08 o 
  -5  12  15        9.01       23.71     11.70 o 
  -4  12  15        7.29       19.08     11.47 o 
  -3  12  15        4.90        2.28     10.25 o 
  -2  12  15       25.77       39.49      8.92 o 
  -1  12  15       18.78       10.76      7.49 o 
   0  12  15        1.69       -2.50      5.23 o 
   1  12  15       43.52       46.83      7.50 o 
   2  12  15        1.77        2.18      5.78 o 
   3  12  15       11.09        4.94      6.44 o 
   4  12  15        1.08        7.66      7.19 o 
   5  12  15       58.23       76.01     11.67 o 
   6  12  15       78.47       79.31     11.84 o 
  -7  13  15        6.19       25.29     13.71 o 
  -6  13  15        0.03       -2.84     10.77 o 
  -5  13  15        0.46        3.92     14.29 o 
  -4  13  15       42.36       26.29     12.50 o 
  -3  13  15       55.37       56.15     11.89 o 
  -2  13  15       95.57       81.85     11.31 o 
  -1  13  15       69.58       88.34     11.56 o 
   0  13  15       18.76       23.71      7.56 o 
   1  13  15        0.32        3.89      5.90 o 
   2  13  15       12.28        9.72      6.27 o 
   3  13  15       18.41       26.37      7.85 o 
   4  13  15       48.45       38.50      9.72 o 
   5  13  15        4.99        8.25      8.30 o 
   6  13  15        0.15       19.17     11.96 o 
  -6  14  15        0.02        1.31     10.98 o 
  -5  14  15       33.68       43.92     14.69 o 
  -4  14  15       29.05       44.15     19.20 o 
  -3  14  15        8.20       18.35     11.05 o 
  -2  14  15       12.04       14.34      8.23 o 
  -1  14  15       24.71       34.60      9.60 o 
   0  14  15        5.69        8.48      7.01 o 
   1  14  15        1.02        2.12      6.10 o 
   2  14  15        0.58        6.88      6.33 o 
   3  14  15        0.67       -6.78      6.78 o 
   4  14  15       21.84        8.65      7.89 o 
   5  14  15        0.17       12.82     12.63 o 
  -4  15  15       76.38       62.73     12.97 o 
  -3  15  15       97.06      127.05     16.01 o 
  -2  15  15        4.69        9.13      8.12 o 
  -1  15  15       20.70       36.35      9.81 o 
   0  15  15        0.02        6.16     11.76 o 
   1  15  15        4.88        8.03      6.76 o 
   2  15  15       11.31       -5.57      6.22 o 
   3  15  15        6.45       10.76      9.65 o 
  -2  16  15        0.00        8.67      8.39 o 
  -1  16  15        4.15       14.30      8.79 o 
   0  16  15        3.49       -0.66      9.00 o 
   1  16  15       19.68       13.68      7.91 o 
 -11   0  16       58.94       69.03     23.33 o 
 -10   0  16        3.67       13.43     16.61 o 
  -9   0  16       41.10       38.90     18.69 o 
  -8   0  16      102.75      131.77     25.06 o 
  -7   0  16        4.58       -1.71     12.73 o 
  -6   0  16       17.76       30.54     16.33 o 
  -5   0  16       78.35       81.90     19.25 o 
  -4   0  16       57.41       32.08     13.28 o 
  -3   0  16      465.51      466.05     33.90 o 
  -2   0  16      611.94      488.90     33.93 o 
  -1   0  16       40.31       33.52      9.28 o 
   0   0  16       47.89       40.74      9.85 o 
   1   0  16      153.78      135.93     15.63 o 
   2   0  16       62.32       40.12      8.49 o 
   3   0  16        0.03       -5.67      5.67 o 
   4   0  16      456.93      505.85     25.83 o 
   5   0  16       13.23       15.11      8.95 o 
   6   0  16      228.95      225.23     20.81 o 
   7   0  16       86.58       80.70     14.64 o 
   8   0  16       24.54       26.63     11.40 o 
   9   0  16        4.39       14.76     27.72 o 
 -10   1  16       67.90       85.04     16.05 o 
  -9   1  16       12.97       14.98     11.19 o 
  -8   1  16      126.47      170.22     62.37 o 
  -7   1  16      170.47      171.89     15.76 o 
  -6   1  16        0.83        2.10      6.86 o 
  -5   1  16       26.38       22.63      8.39 o 
  -4   1  16       49.69       67.83     10.00 o 
  -3   1  16       48.44       49.70     11.13 o 
  -2   1  16       17.10       21.80      6.76 o 
  -1   1  16        5.05       10.01      4.20 o 
   0   1  16        4.10        0.95      3.92 o 
   1   1  16      153.78      170.45      9.59 o 
   2   1  16        1.65        3.22      6.45 o 
   3   1  16       25.29       31.76      5.66 o 
   4   1  16        7.60       -3.12      5.48 o 
   5   1  16      237.43      246.85     14.95 o 
   6   1  16       51.42       58.31      8.66 o 
   7   1  16        6.86       19.10      8.77 o 
   8   1  16        3.73       11.59      7.17 o 
   9   1  16       13.95        0.45      7.27 o 
 -10   2  16       52.97       40.40     11.58 o 
  -9   2  16       31.97       11.44     11.08 o 
  -8   2  16       42.00       59.03     16.97 o 
  -7   2  16       26.93       27.67      8.80 o 
  -6   2  16       14.83        8.27      7.31 o 
  -5   2  16        7.38        0.32      6.05 o 
  -4   2  16        8.82        4.77      6.47 o 
  -3   2  16        1.37       11.42      7.68 o 
  -2   2  16      176.46      175.07     11.81 o 
  -1   2  16      126.43      138.33      8.04 o 
   0   2  16        0.03       -2.17      3.58 o 
   1   2  16       36.09       29.64      4.92 o 
   2   2  16       30.67       36.30      6.38 o 
   3   2  16        0.07        2.36      4.99 o 
   4   2  16        1.73        4.02      8.50 o 
   5   2  16        1.01       -5.78      6.51 o 
   6   2  16        0.02       -3.97      5.93 o 
   7   2  16        3.17       10.67      6.71 o 
   8   2  16       35.27       34.58      9.08 o 
   9   2  16       22.40       14.01      9.21 o 
 -10   3  16        4.59       14.15     10.12 o 
  -9   3  16       51.67       64.87     12.05 o 
  -8   3  16       12.32       19.89      9.30 o 
  -7   3  16       32.59       39.65      9.94 o 
  -6   3  16        1.74        3.42      6.87 o 
  -5   3  16       43.01       40.47     17.17 o 
  -4   3  16        8.73        4.81      6.30 o 
  -3   3  16       87.11      114.59     11.81 o 
  -2   3  16       39.92       24.97      7.38 o 
  -1   3  16        0.22        0.55      3.79 o 
   0   3  16        0.29       -2.81      3.56 o 
   1   3  16        7.10       19.37      4.69 o 
   2   3  16       30.51       41.37      6.16 o 
   3   3  16       36.84       37.61      7.93 o 
   4   3  16      102.51       97.64     10.43 o 
   5   3  16        4.39       12.90      7.60 o 
   6   3  16      128.47      142.30     14.40 o 
   7   3  16       80.33       85.19     17.38 o 
   8   3  16       42.45       47.12     10.67 o 
   9   3  16        3.07       17.89      8.10 o 
 -10   4  16        2.67       26.07     11.05 o 
  -9   4  16       26.91       12.90      9.13 o 
  -8   4  16        2.74       13.10      8.55 o 
  -7   4  16        0.35       -7.37      7.37 o 
  -6   4  16        4.59        1.31      7.08 o 
  -5   4  16        0.46        4.77      6.59 o 
  -4   4  16       21.88       38.65      8.73 o 
  -3   4  16       40.09       23.64      7.70 o 
  -2   4  16        7.81        8.85      5.55 o 
  -1   4  16      103.67      102.05      8.66 o 
   0   4  16        4.07        2.89      3.87 o 
   1   4  16       97.68      105.87      8.80 o 
   2   4  16        0.82        1.18      5.46 o 
   3   4  16       17.73       14.29      6.81 o 
   4   4  16      167.60      177.00     13.76 o 
   5   4  16        0.87       -4.91      6.65 o 
   6   4  16       68.61       90.75     13.11 o 
   7   4  16       18.99        9.44      8.29 o 
   8   4  16        4.25        2.09      6.90 o 
   9   4  16        4.22       -7.03      7.83 o 
 -10   5  16        0.04       -5.06      9.45 o 
  -9   5  16       43.21       43.27     11.67 o 
  -8   5  16       13.94       19.69     10.05 o 
  -7   5  16        3.90        8.07      8.15 o 
  -6   5  16       33.23       17.15      9.44 o 
  -5   5  16       21.31       14.08     23.12 o 
  -4   5  16       38.81       42.70     11.81 o 
  -3   5  16       27.19       33.46     10.14 o 
  -2   5  16        9.08        4.58      7.62 o 
  -1   5  16       62.93       58.48      7.48 o 
   0   5  16        0.02       -2.26      4.74 o 
   1   5  16        3.95       -4.74      4.74 o 
   2   5  16       15.26       12.56      6.67 o 
   3   5  16        7.62       10.35      6.79 o 
   4   5  16        0.07       10.04      6.94 o 
   5   5  16        3.12       -2.06      7.12 o 
   6   5  16       11.66       10.64      9.06 o 
   7   5  16        0.65        1.31      9.72 o 
   8   5  16        2.86       -3.42     10.64 o 
   9   5  16        2.54       -6.40      9.25 o 
 -10   6  16       45.88       62.44     16.62 o 
  -9   6  16        6.77       -4.12     12.09 o 
  -8   6  16       14.74       12.35     11.76 o 
  -7   6  16       63.69       42.71     13.31 o 
  -6   6  16        0.17        0.25      9.27 o 
  -5   6  16       41.99       53.02     12.88 o 
  -4   6  16        4.38        4.77      9.39 o 
  -3   6  16      379.02      388.91     27.79 o 
  -2   6  16      142.99      139.76     17.46 o 
  -1   6  16       22.64       23.40      6.39 o 
   0   6  16       61.43       75.32      7.60 o 
   1   6  16       61.66       48.96      6.87 o 
   2   6  16        0.19        2.91      5.19 o 
   3   6  16       71.13       70.91      8.74 o 
   4   6  16       11.71       11.36      6.38 o 
   5   6  16        2.09        6.26      6.61 o 
   6   6  16        0.01        5.52      6.90 o 
   7   6  16      132.02      121.80     15.32 o 
   8   6  16        0.27       -4.89      8.12 o 
   9   6  16        0.13        7.27     12.70 o 
  -9   7  16       22.72       22.78     13.56 o 
  -8   7  16        2.09       10.74     19.60 o 
  -7   7  16        7.03       21.92     12.30 o 
  -6   7  16      151.73      179.03     20.46 o 
  -5   7  16      107.90      139.96     18.88 o 
  -4   7  16      103.41      139.10     18.45 o 
  -3   7  16        8.51        4.50      9.36 o 
  -2   7  16      146.63      147.63     18.09 o 
  -1   7  16       58.09       84.56      9.62 o 
   0   7  16       82.38       68.96      7.61 o 
   1   7  16      161.89      169.83     10.94 o 
   2   7  16       18.70       18.11      6.40 o 
   3   7  16        5.45       13.39      6.12 o 
   4   7  16        2.59        5.74      6.15 o 
   5   7  16        2.48       -0.65      8.04 o 
   6   7  16      104.83       97.41     12.74 o 
   7   7  16       26.81       32.85      9.17 o 
   8   7  16       18.73       27.12     10.51 o 
  -9   8  16       16.52        8.41     21.95 o 
  -8   8  16        6.18       27.95     12.98 o 
  -7   8  16        2.70       14.54     10.97 o 
  -6   8  16       10.75       11.15     10.51 o 
  -5   8  16       21.70       44.80     12.45 o 
  -4   8  16      154.19      171.34     20.08 o 
  -3   8  16      118.96      119.35     17.27 o 
  -2   8  16        7.57       11.05     15.67 o 
  -1   8  16        3.77       -4.97      4.97 o 
   0   8  16        0.20       -4.62      4.62 o 
   1   8  16       13.18        9.78      5.47 o 
   2   8  16       45.70       42.11      7.82 o 
   3   8  16        0.15       -6.39      7.82 o 
   4   8  16       52.39       65.76     10.00 o 
   5   8  16        0.35        0.98      6.76 o 
   6   8  16        5.47        4.48      7.34 o 
   7   8  16       24.41       22.83      8.31 o 
   8   8  16        0.82        7.29     11.48 o 
  -8   9  16        0.13        0.19     11.43 o 
  -7   9  16       11.11       28.16     12.19 o 
  -6   9  16        8.60       -0.99     11.28 o 
  -5   9  16      105.17      100.54     16.98 o 
  -4   9  16       56.85       42.78     12.91 o 
  -3   9  16       16.18       10.59     10.16 o 
  -2   9  16       30.74       47.32      9.14 o 
  -1   9  16       56.60       85.10      9.53 o 
   0   9  16       63.57       87.12      9.92 o 
   1   9  16       21.87       22.29      6.17 o 
   2   9  16        1.77        2.20      5.56 o 
   3   9  16        0.12        6.90      6.16 o 
   4   9  16        1.23       -5.36      7.76 o 
   5   9  16       13.05       22.01      8.38 o 
   6   9  16        0.83        7.67      7.95 o 
   7   9  16        0.02        8.98      8.04 o 
  -8  10  16       23.30       32.20     14.18 o 
  -7  10  16        1.42       -1.35     10.34 o 
  -6  10  16        9.43        9.71     11.62 o 
  -5  10  16        2.93       -8.52      9.75 o 
  -4  10  16       55.99       46.82     13.59 o 
  -3  10  16       23.37       28.16     11.44 o 
  -2  10  16        4.58        1.48      6.53 o 
  -1  10  16       86.61       91.40      9.96 o 
   0  10  16       28.09       23.01      7.00 o 
   1  10  16        0.69       14.31      5.71 o 
   2  10  16        1.65        3.88      6.07 o 
   3  10  16       37.40       15.60     10.06 o 
   4  10  16        9.82       14.19      8.16 o 
   5  10  16        0.22        1.27      7.41 o 
   6  10  16        2.55       -0.59      8.74 o 
   7  10  16       32.21       52.58     14.21 o 
  -7  11  16        1.29       14.07     12.37 o 
  -6  11  16        6.31       28.78     12.73 o 
  -5  11  16        0.72       -5.69      9.54 o 
  -4  11  16        0.54        6.69     10.38 o 
  -3  11  16        4.28       -0.98     17.16 o 
  -2  11  16        1.94       21.05      8.31 o 
  -1  11  16       10.62       12.00      7.27 o 
   0  11  16        1.21       -1.05      6.05 o 
   1  11  16       40.51       45.41      9.37 o 
   2  11  16       13.40       13.18      6.76 o 
   3  11  16        0.03       -3.41      5.93 o 
   4  11  16        1.17        5.00      7.50 o 
   5  11  16        0.96       11.73     12.46 o 
   6  11  16       14.64        8.50      9.19 o 
  -6  12  16        0.28        7.41     11.79 o 
  -5  12  16        9.01       13.57     12.48 o 
  -4  12  16       53.21       81.39     16.89 o 
  -3  12  16        5.66       17.87      9.70 o 
  -2  12  16        0.09        8.28      7.83 o 
  -1  12  16        5.06        7.14      7.88 o 
   0  12  16       18.55       23.65      7.77 o 
   1  12  16        0.84       -2.11      5.78 o 
   2  12  16        1.34        7.09      6.01 o 
   3  12  16       31.83       36.51     11.43 o 
   4  12  16       22.09       32.34      9.23 o 
   5  12  16       23.58       28.14      9.14 o 
  -5  13  16        1.46       -0.82     11.56 o 
  -4  13  16        6.31        6.82     18.08 o 
  -3  13  16       26.82       25.36     10.43 o 
  -2  13  16       92.83      101.12     12.51 o 
  -1  13  16      130.78      128.59     19.75 o 
   0  13  16       53.03       68.93      9.99 o 
   1  13  16       92.34      113.83     10.74 o 
   2  13  16        2.59       12.03      7.10 o 
   3  13  16        2.49        4.08      7.27 o 
   4  13  16        0.00        9.25      9.27 o 
  -4  14  16        0.60        7.15      9.53 o 
  -3  14  16        4.13       23.96     10.12 o 
  -2  14  16        1.49       10.78     13.18 o 
  -1  14  16       42.01       47.00     10.43 o 
   0  14  16        0.38       14.68      8.55 o 
   1  14  16        4.94       14.72      9.92 o 
   2  14  16       25.80       23.29      9.50 o 
   3  14  16        3.15       10.68      9.51 o 
  -1  15  16       38.17       39.88     10.24 o 
   0  15  16       56.98       76.56     12.18 o 
 -10   1  17        1.36       -4.89     10.73 o 
  -9   1  17        0.70        7.27     10.82 o 
  -8   1  17        3.15        0.90      9.29 o 
  -7   1  17       16.82       35.42     11.80 o 
  -6   1  17        1.46        3.09      9.06 o 
  -5   1  17       69.55       90.40     14.57 o 
  -4   1  17        6.32       28.28     10.95 o 
  -3   1  17       30.63       19.90      9.06 o 
  -2   1  17       11.54        3.94     19.05 o 
  -1   1  17       40.40       46.67      7.60 o 
   0   1  17        2.63        9.37      5.18 o 
   1   1  17      133.98      159.57     14.53 o 
   2   1  17       50.40       46.06      6.90 o 
   3   1  17        0.89       -0.02      5.27 o 
   4   1  17       41.72       43.62      8.06 o 
   5   1  17      148.37      199.87     14.16 o 
   6   1  17       12.58       22.95      8.05 o 
   7   1  17       24.96       29.49      8.35 o 
   8   1  17        0.01        2.47      7.19 o 
 -10   2  17        6.00      -10.16     10.73 o 
  -9   2  17       23.08       36.93     15.96 o 
  -8   2  17        4.52        9.97     10.65 o 
  -7   2  17        1.45        3.80      9.76 o 
  -6   2  17       37.51       45.10     10.22 o 
  -5   2  17        7.90       15.40      8.07 o 
  -4   2  17       41.62       61.30     10.08 o 
  -3   2  17       54.27       88.66     16.45 o 
  -2   2  17       29.54       29.79      7.62 o 
  -1   2  17       14.51       15.41      5.46 o 
   0   2  17       53.62       59.74      6.22 o 
   1   2  17        4.14        9.51      4.45 o 
   2   2  17        0.06       -0.72      4.48 o 
   3   2  17      247.92      256.01     14.83 o 
   4   2  17      110.36      112.49     12.68 o 
   5   2  17       61.20       60.54     10.83 o 
   6   2  17       54.74       52.52      9.11 o 
   7   2  17       35.08       44.00     10.65 o 
   8   2  17        0.77        0.68      7.65 o 
  -9   3  17       11.54       21.87     10.29 o 
  -8   3  17        8.22       10.02     13.40 o 
  -7   3  17        7.13       12.21      8.36 o 
  -6   3  17       53.50       75.56     17.23 o 
  -5   3  17      103.94       92.17     11.78 o 
  -4   3  17       25.01       24.63      7.91 o 
  -3   3  17        6.75        3.02      6.21 o 
  -2   3  17        5.82        5.36      6.55 o 
  -1   3  17       11.87        8.05      4.68 o 
   0   3  17       47.31       72.08      7.03 o 
   1   3  17      115.63      109.84      7.88 o 
   2   3  17       30.48       42.55      6.44 o 
   3   3  17        8.04       12.40      5.91 o 
   4   3  17        5.93        8.98      7.99 o 
   5   3  17      141.51      179.00     16.66 o 
   6   3  17      125.85      133.45     18.30 o 
   7   3  17        0.68       -2.28      8.52 o 
   8   3  17        1.05        2.04      8.62 o 
  -9   4  17       38.24       52.09     12.73 o 
  -8   4  17       18.44       27.30     16.88 o 
  -7   4  17       13.27       11.34      8.87 o 
  -6   4  17       11.20       19.94      8.51 o 
  -5   4  17        0.44        1.52      8.48 o 
  -4   4  17       17.41       15.37      7.51 o 
  -3   4  17      100.57      128.05     27.43 o 
  -2   4  17       30.46       33.41     10.88 o 
  -1   4  17       60.07       62.16     11.60 o 
   0   4  17        5.54        5.91      5.30 o 
   1   4  17       33.08       32.62      7.01 o 
   2   4  17       47.27       51.09      8.76 o 
   3   4  17        2.10       -3.90      9.25 o 
   4   4  17       17.56       17.88      8.80 o 
   5   4  17       26.30       20.54      9.13 o 
   6   4  17      169.31      177.04     17.28 o 
   7   4  17        1.11       -4.96      8.35 o 
   8   4  17        0.07        6.65     10.51 o 
  -9   5  17       29.03       31.21     17.88 o 
  -8   5  17        0.72       -9.98      9.98 o 
  -7   5  17       15.31        7.66     21.18 o 
  -6   5  17      220.33      249.12     54.15 o 
  -5   5  17       59.67       36.46     12.40 o 
  -4   5  17       70.63       78.22     26.10 o 
  -3   5  17       50.62       66.49     13.26 o 
  -2   5  17       86.49       96.12     15.05 o 
  -1   5  17        0.09       -4.02      5.10 o 
   0   5  17       52.03       60.34     11.33 o 
   1   5  17       12.05       12.23      6.04 o 
   2   5  17       58.37       64.99      9.63 o 
   3   5  17        4.05        9.72      6.72 o 
   4   5  17        6.69        7.93      9.40 o 
   5   5  17       17.70       14.49      9.73 o 
   6   5  17       81.58       69.60     15.53 o 
   7   5  17      151.11      149.67     16.58 o 
   8   5  17       10.27       -3.04     10.20 o 
  -9   6  17        0.81       11.08     12.73 o 
  -8   6  17       19.37       33.01     13.10 o 
  -7   6  17       13.15       24.20     16.53 o 
  -6   6  17        3.76       19.24     30.47 o 
  -5   6  17       46.79       74.65     15.02 o 
  -4   6  17      122.65      127.63     17.81 o 
  -3   6  17        0.11        5.80      9.52 o 
  -2   6  17        8.88        6.50     25.40 o 
  -1   6  17       17.18       22.00      6.55 o 
   0   6  17      288.31      310.88     15.94 o 
   1   6  17       78.68       91.98      9.69 o 
   2   6  17        1.57       11.24      6.88 o 
   3   6  17       24.84       18.17     11.06 o 
   4   6  17       51.06       59.97     11.77 o 
   5   6  17       26.36       19.90      9.29 o 
   6   6  17       30.79       44.21     11.21 o 
   7   6  17        0.09       10.12      9.24 o 
  -8   7  17        1.53        6.50     14.08 o 
  -7   7  17       37.05       56.27     22.09 o 
  -6   7  17       85.11       72.89     16.13 o 
  -5   7  17       71.84       74.73     15.38 o 
  -4   7  17        0.25        0.16     12.84 o 
  -3   7  17       20.93       18.61     10.67 o 
  -2   7  17        0.00       -6.35      7.00 o 
  -1   7  17       38.88       37.43      8.64 o 
   0   7  17       84.72       77.18     10.67 o 
   1   7  17       17.99       13.65      6.16 o 
   2   7  17       27.27       28.02      7.13 o 
   3   7  17       23.16       18.07      7.03 o 
   4   7  17       20.17       20.65      7.74 o 
   5   7  17        0.01        2.76      7.04 o 
   6   7  17        2.37       15.63      9.41 o 
   7   7  17        3.55       16.10     12.19 o 
  -8   8  17        1.43        6.74     11.56 o 
  -7   8  17        3.02        6.14     10.95 o 
  -6   8  17        1.50        3.03      9.89 o 
  -5   8  17       23.49       18.02     11.49 o 
  -4   8  17        9.91        0.37     11.04 o 
  -3   8  17       90.90      114.81     17.56 o 
  -2   8  17      144.12       99.34     13.59 o 
  -1   8  17      118.75      131.38     11.38 o 
   0   8  17      218.52      179.55     12.87 o 
   1   8  17      156.56      138.58     12.87 o 
   2   8  17       54.58       38.75      7.83 o 
   3   8  17       50.49       40.39      9.22 o 
   4   8  17       40.75       37.72      8.99 o 
   5   8  17      130.82      153.31     15.42 o 
   6   8  17       99.94      100.96     12.84 o 
   7   8  17       14.87       18.06     12.52 o 
  -7   9  17        1.89        1.03     10.76 o 
  -6   9  17        0.29        4.96     14.22 o 
  -5   9  17       12.64       26.58     12.73 o 
  -4   9  17        9.50        5.57     10.59 o 
  -3   9  17       18.82       15.00     10.62 o 
  -2   9  17       25.84       22.42      9.57 o 
  -1   9  17        1.13        5.66      7.85 o 
   0   9  17       26.12       22.95      7.39 o 
   1   9  17       30.93       20.29      6.61 o 
   2   9  17       13.76       13.59      7.06 o 
   3   9  17       11.61       11.43      6.74 o 
   4   9  17       68.20       86.63     11.88 o 
   5   9  17       57.55       58.36     10.44 o 
   6   9  17        3.46       -4.35      8.09 o 
  -7  10  17       48.08       42.97     25.40 o 
  -6  10  17       20.15       22.20     12.87 o 
  -5  10  17        4.50        1.68     10.83 o 
  -4  10  17        1.38       25.30     12.08 o 
  -3  10  17       33.01       26.88     12.64 o 
  -2  10  17       10.91       10.81      8.81 o 
  -1  10  17        1.95       11.47      7.66 o 
   0  10  17       15.55        6.89      6.79 o 
   1  10  17        0.40       -0.39      6.38 o 
   2  10  17       54.64       56.72      9.31 o 
   3  10  17        6.44       15.35      7.37 o 
   4  10  17       58.38       48.44     18.98 o 
   5  10  17      184.50      199.14     16.60 o 
  -6  11  17        0.34      -11.35     12.22 o 
  -5  11  17        0.70        1.28     10.57 o 
  -4  11  17        5.35       -2.34     10.80 o 
  -3  11  17       33.77       34.64     11.00 o 
  -2  11  17        2.22        5.67      8.70 o 
  -1  11  17        1.42       -0.27      7.66 o 
   0  11  17       26.09       37.36      8.49 o 
   1  11  17        0.02        3.70      6.30 o 
   2  11  17       17.37       23.96      7.16 o 
   3  11  17       41.35       30.51      8.28 o 
   4  11  17       58.59       53.49     10.62 o 
   5  11  17        5.90       -3.68      8.81 o 
  -5  12  17        8.29       13.22     12.51 o 
  -4  12  17       29.96       70.03     16.12 o 
  -3  12  17        9.62       12.30      9.75 o 
  -2  12  17       44.88       30.35     10.88 o 
  -1  12  17        0.82        4.24      7.44 o 
   0  12  17        3.65        0.93      6.72 o 
   1  12  17        3.42        8.30      7.33 o 
   2  12  17        2.50        2.62      6.14 o 
   3  12  17       11.21       17.96      7.94 o 
   4  12  17        0.23       -7.92      7.92 o 
  -3  13  17       21.59       46.38     12.36 o 
  -2  13  17        1.63        6.88      9.71 o 
  -1  13  17        2.60       16.16      8.51 o 
   0  13  17        9.85       10.01      7.31 o 
   1  13  17       33.79       24.35      8.30 o 
   2  13  17       45.12       56.67      8.84 o 
  -9   0  18        0.11       -6.88     15.07 o 
  -8   0  18       12.54        7.95     15.52 o 
  -7   0  18      162.43      129.69     26.17 o 
  -6   0  18       40.48       56.71     18.56 o 
  -5   0  18        2.03       -3.25     11.90 o 
  -4   0  18      259.51      257.73     31.41 o 
  -3   0  18        8.05       15.12     13.57 o 
  -2   0  18      151.43      124.98     21.70 o 
  -1   0  18        3.08       -0.66      7.96 o 
   0   0  18      100.76      100.31     14.57 o 
   1   0  18       31.96        6.08      8.94 o 
   2   0  18       19.14       -2.99     13.91 o 
   3   0  18      499.79      424.16     26.45 o 
   4   0  18       10.93       29.81     16.10 o 
   5   0  18       76.83       85.45     28.44 o 
   6   0  18       37.84       86.00     24.28 o 
   7   0  18        9.66       42.12     34.80 o 
  -9   1  18      126.79      167.20     21.90 o 
  -8   1  18      119.12      110.55     24.34 o 
  -7   1  18       14.92       24.32     11.67 o 
  -6   1  18       33.82       38.95     11.85 o 
  -5   1  18        0.00        7.11      9.14 o 
  -4   1  18       80.54       88.13     30.62 o 
  -3   1  18       67.59       58.49     12.63 o 
  -2   1  18       96.36       94.58     13.55 o 
  -1   1  18        0.07        1.89      5.85 o 
   0   1  18        4.57        1.92      5.10 o 
   1   1  18       45.26       62.47      8.12 o 
   2   1  18       23.37       17.37      6.91 o 
   3   1  18       85.75       83.32      8.90 o 
   4   1  18       14.55       16.77      8.30 o 
   5   1  18        0.11       17.63     11.95 o 
   6   1  18        0.59       -0.59      8.09 o 
   7   1  18       70.11       43.14      9.21 o 
  -9   2  18        7.02       14.43     12.29 o 
  -8   2  18        3.89        0.87     10.85 o 
  -7   2  18       22.02       36.34     16.27 o 
  -6   2  18        6.48        7.52      9.52 o 
  -5   2  18        1.37        7.64      9.42 o 
  -4   2  18        9.73       17.82     10.00 o 
  -3   2  18        0.07        8.62      8.76 o 
  -2   2  18       28.04       28.47      8.24 o 
  -1   2  18        6.26        4.77      5.96 o 
   0   2  18        4.43        6.89      5.41 o 
   1   2  18       53.37       59.20      7.18 o 
   2   2  18      169.84      173.37     10.69 o 
   3   2  18       13.22       18.46      6.69 o 
   4   2  18        7.50       21.11      8.80 o 
   5   2  18        6.50        8.75      9.80 o 
   6   2  18       57.55       50.29     23.66 o 
   7   2  18        8.34       -3.45     10.30 o 
  -8   3  18       87.83       93.34     35.14 o 
  -7   3  18       11.29       -2.04     13.20 o 
  -6   3  18       10.78       12.39     12.17 o 
  -5   3  18        8.71        6.76      7.95 o 
  -4   3  18        1.47       -1.93      6.77 o 
  -3   3  18      101.43       94.24     12.16 o 
  -2   3  18        3.98        5.56      6.01 o 
  -1   3  18       13.38       15.20      5.91 o 
   0   3  18       71.20       82.29      8.70 o 
   1   3  18       79.17       89.82     14.79 o 
   2   3  18        0.34        2.20      5.61 o 
   3   3  18        2.50        9.47      7.24 o 
   4   3  18        7.52        4.28      7.82 o 
   5   3  18      168.41      150.44     15.96 o 
   6   3  18      106.15      124.87     15.25 o 
   7   3  18       13.68       28.19     12.91 o 
  -8   4  18        2.34       -1.44     11.64 o 
  -7   4  18       76.04       92.74     17.30 o 
  -6   4  18       14.71        2.63     14.28 o 
  -5   4  18       16.10       18.70     21.79 o 
  -4   4  18       21.57       21.60     10.58 o 
  -3   4  18        0.01       13.90      9.69 o 
  -2   4  18       96.84       96.73     12.51 o 
  -1   4  18       14.30        2.46      6.33 o 
   0   4  18        5.32        7.81      5.85 o 
   1   4  18       39.10       31.07      9.09 o 
   2   4  18      157.91      127.17     18.18 o 
   3   4  18        0.45       -0.89      6.56 o 
   4   4  18       21.29       38.76     10.56 o 
   5   4  18       16.63       26.65      9.99 o 
   6   4  18       62.04       84.17     14.22 o 
   7   4  18        0.03        0.26     16.90 o 
  -8   5  18        0.01        1.93     10.41 o 
  -7   5  18        0.21       16.72     12.09 o 
  -6   5  18        5.95       -7.05     11.37 o 
  -5   5  18        0.85       24.03     11.98 o 
  -4   5  18       33.22       37.20     12.61 o 
  -3   5  18       71.90       93.17     31.24 o 
  -2   5  18       11.62       24.00     10.49 o 
  -1   5  18        5.52        2.12      6.55 o 
   0   5  18        1.24       -1.73      6.74 o 
   1   5  18        6.99       13.52      7.32 o 
   2   5  18        1.93        2.04      5.92 o 
   3   5  18       29.68       24.92      8.30 o 
   4   5  18       28.20       20.45      9.88 o 
   5   5  18       25.14       30.12     10.45 o 
   6   5  18       73.98       73.64     14.07 o 
   7   5  18       24.50       12.58     11.91 o 
  -8   6  18        7.94        5.89     12.07 o 
  -7   6  18        2.92       15.32     13.31 o 
  -6   6  18        0.19       14.31     11.63 o 
  -5   6  18       41.15       47.42     13.73 o 
  -4   6  18      310.06      323.02     38.47 o 
  -3   6  18       20.89       29.97     11.66 o 
  -2   6  18        8.63       16.72      9.23 o 
  -1   6  18       12.16       28.37      8.07 o 
   0   6  18       66.02       65.47      9.24 o 
   1   6  18      100.70      109.28     12.19 o 
   2   6  18       20.74       26.19      7.78 o 
   3   6  18      102.43      118.12     12.71 o 
   4   6  18       10.15       19.29      9.35 o 
   5   6  18       13.87       27.86     10.42 o 
   6   6  18       75.34      102.09     17.20 o 
  -7   7  18        8.97       32.94     13.58 o 
  -6   7  18        0.59       -3.55     14.26 o 
  -5   7  18       24.14       27.09     14.91 o 
  -4   7  18        0.23       -1.47     10.78 o 
  -3   7  18      183.26      171.93     20.60 o 
  -2   7  18        4.40        2.65      7.36 o 
  -1   7  18        2.20        2.99      6.53 o 
   0   7  18       39.06       37.96      7.72 o 
   1   7  18        0.40       12.18      6.86 o 
   2   7  18        2.07        3.64      7.15 o 
   3   7  18        7.40       -4.52      6.58 o 
   4   7  18        0.08        6.72     13.13 o 
   5   7  18       49.14       51.77     12.30 o 
   6   7  18        0.12        8.60     11.00 o 
  -7   8  18       20.20       17.20     13.06 o 
  -6   8  18       53.25       57.57     16.13 o 
  -5   8  18       53.91       78.80     33.83 o 
  -4   8  18      203.29      209.86     23.78 o 
  -3   8  18       63.68       44.46     21.31 o 
  -2   8  18       43.40       44.63     11.27 o 
  -1   8  18       70.58       63.69     10.57 o 
   0   8  18       86.72      103.48     14.04 o 
   1   8  18       33.51       47.26      8.60 o 
   2   8  18        3.85       -2.40      5.61 o 
   3   8  18        0.20        4.27      6.64 o 
   4   8  18        0.14        6.82      7.57 o 
   5   8  18       18.94       23.26      8.54 o 
  -6   9  18       23.12       42.78     25.22 o 
  -5   9  18        4.78       18.01     12.02 o 
  -4   9  18       44.45       43.08     14.10 o 
  -3   9  18       23.78       38.15     11.01 o 
  -2   9  18       38.50       41.53     11.27 o 
  -1   9  18      100.48       48.20     11.34 o 
   0   9  18       40.81       41.42     10.41 o 
   1   9  18        0.10       -2.92      6.24 o 
   2   9  18       11.86       14.69      7.11 o 
   3   9  18        9.19        1.82      6.76 o 
   4   9  18       30.81       31.46      8.99 o 
   5   9  18        1.18        3.18      9.10 o 
  -5  10  18        2.13       -6.49      9.85 o 
  -4  10  18       55.08       63.63     15.91 o 
  -3  10  18        2.23       -3.95      8.69 o 
  -2  10  18        4.35        6.54      9.08 o 
  -1  10  18       31.43       29.75     10.28 o 
   0  10  18        3.60       14.00      7.39 o 
   1  10  18        0.05       -0.90      6.65 o 
   2  10  18        0.55       -4.53      6.07 o 
   3  10  18       24.82       22.47      8.97 o 
   4  10  18        0.87       14.37      9.67 o 
  -4  11  18       14.01        6.44     23.26 o 
  -3  11  18       21.45       18.00      9.93 o 
  -2  11  18        3.89        1.29      8.70 o 
  -1  11  18       76.15       66.50     13.05 o 
   0  11  18       28.32       21.29      8.02 o 
   1  11  18        1.50        7.69      7.17 o 
   2  11  18        0.67        4.57      7.29 o 
   3  11  18        5.68       12.04      8.86 o 
  -2  12  18        0.96       11.98     10.50 o 
  -1  12  18        0.21        0.89      9.63 o 
   0  12  18        1.92       -2.21      7.21 o 
   1  12  18       11.70       28.38      8.56 o 
  -7   1  19       51.29       46.75     28.36 o 
  -6   1  19        3.48        2.28     12.78 o 
  -5   1  19        0.38       -2.52      8.77 o 
  -4   1  19        0.04       -4.44      9.98 o 
  -3   1  19       30.48       31.65     17.03 o 
  -2   1  19        0.00        9.07      6.29 o 
  -1   1  19        0.78        2.64      7.20 o 
   0   1  19        4.37        2.95      6.49 o 
   1   1  19       13.13       13.27      6.46 o 
   2   1  19        1.30        1.43      6.16 o 
   3   1  19        1.75        1.23      8.95 o 
   4   1  19       25.18       23.81     11.49 o 
   5   1  19        0.90       -6.64     10.15 o 
   6   1  19        0.00        8.24     12.35 o 
  -7   2  19        1.22        1.78     12.54 o 
  -6   2  19        3.17        6.79      9.96 o 
  -5   2  19      130.21      159.25     19.33 o 
  -4   2  19        0.04        5.65      9.57 o 
  -3   2  19       40.59       21.54     10.13 o 
  -2   2  19        1.39       11.92      6.76 o 
  -1   2  19       15.74        9.06      6.73 o 
   0   2  19        3.21        1.69      6.10 o 
   1   2  19       17.62       23.10      8.94 o 
   2   2  19      252.88      275.04     20.09 o 
   3   2  19       65.68       53.46     11.61 o 
   4   2  19       78.95      123.54     15.27 o 
   5   2  19       47.36       50.15     11.41 o 
   6   2  19       51.00       65.24     27.51 o 
  -7   3  19       39.42       55.56     18.28 o 
  -6   3  19        0.78        5.99     10.87 o 
  -5   3  19       22.43       32.73     18.29 o 
  -4   3  19        0.10        2.60     14.52 o 
  -3   3  19        3.89       -0.08     12.35 o 
  -2   3  19        7.50       20.30     10.94 o 
  -1   3  19        5.48       18.74     12.26 o 
   0   3  19        0.87        5.86      9.48 o 
   1   3  19       18.07       21.99     10.75 o 
   2   3  19        4.90        1.97      6.76 o 
   3   3  19       24.83       23.71      8.43 o 
   4   3  19       24.41       42.26     11.19 o 
   5   3  19       18.55       19.55      9.97 o 
   6   3  19       22.68       17.27     12.34 o 
  -7   4  19        0.72        9.91     16.39 o 
  -6   4  19       27.68       17.75     17.45 o 
  -5   4  19        4.20        8.70     15.87 o 
  -4   4  19       86.10      122.08     26.02 o 
  -3   4  19       30.06       49.18     18.69 o 
  -2   4  19       19.45       22.54      9.19 o 
  -1   4  19        0.53        9.12      8.14 o 
   0   4  19        4.41       13.45      7.17 o 
   1   4  19        8.85        4.48      6.14 o 
   2   4  19       10.55        6.69      7.07 o 
   3   4  19       70.19       77.17     11.07 o 
   4   4  19       17.09       17.49      9.28 o 
   5   4  19        0.06       10.20      9.32 o 
   6   4  19       12.44       22.88     23.22 o 
  -7   5  19       40.97       35.70     14.36 o 
  -6   5  19        2.78       12.96     14.22 o 
  -5   5  19       63.98       65.76     15.32 o 
  -4   5  19       68.67       96.97     16.70 o 
  -3   5  19       33.36       38.55     18.30 o 
  -2   5  19        0.00        8.92      8.42 o 
  -1   5  19        8.41        5.87      8.43 o 
   0   5  19       34.16       32.87      8.96 o 
   1   5  19        0.01        5.43      6.23 o 
   2   5  19       16.92       20.29      7.12 o 
   3   5  19       48.56       45.21     10.02 o 
   4   5  19        3.63        0.19      8.17 o 
   5   5  19       65.88       65.47     12.54 o 
  -6   6  19        0.42        8.14     25.68 o 
  -5   6  19        2.14       11.22     21.26 o 
  -4   6  19        4.52       10.22     18.35 o 
  -3   6  19       31.96       50.53     13.74 o 
  -2   6  19        8.18       17.80      9.19 o 
  -1   6  19       53.61       45.81     11.13 o 
   0   6  19       27.90       27.50      8.33 o 
   1   6  19        4.93        4.56      6.57 o 
   2   6  19       53.04       62.59      9.28 o 
   3   6  19        8.85        9.11      8.03 o 
   4   6  19       19.76       26.15     10.62 o 
   5   6  19        0.65        4.34     10.70 o 
  -6   7  19       14.43       30.10     13.67 o 
  -5   7  19        0.20        9.80     11.85 o 
  -4   7  19        4.59       -2.77     10.82 o 
  -3   7  19       36.98       30.27     11.20 o 
  -2   7  19        1.30        2.65      8.83 o 
  -1   7  19        5.31        8.09      8.54 o 
   0   7  19       17.39        6.66      7.40 o 
   1   7  19       27.41       36.16     10.49 o 
   2   7  19        0.54       -6.61      7.74 o 
   3   7  19        6.31       10.43      8.10 o 
   4   7  19       51.27       46.06     17.28 o 
  -5   8  19       10.62       33.43     13.83 o 
  -4   8  19       40.25       31.29     18.49 o 
  -3   8  19        6.45       13.64      9.47 o 
  -2   8  19        7.79       26.21     10.29 o 
  -1   8  19       93.72       67.02     12.87 o 
   0   8  19       64.83       49.02     11.21 o 
   1   8  19       24.52       26.76      8.18 o 
   2   8  19       62.47       64.99     10.03 o 
   3   8  19        0.02        1.15     11.09 o 
  -4   9  19        8.82       37.15     14.26 o 
  -3   9  19       12.02       22.30     10.10 o 
  -2   9  19        3.84        8.99      8.63 o 
  -1   9  19        1.84        5.88      8.38 o 
   0   9  19        7.14       13.64      8.35 o 
   1   9  19        5.65        5.26      7.12 o 
   2   9  19        4.50       12.26      7.59 o 
   3   9  19        1.70       13.45      8.92 o 
  -2  10  19        2.23        9.59      9.53 o 
  -1  10  19        1.36        0.21      8.86 o 
   0  10  19       18.51       14.08      8.83 o 
   1  10  19       16.44       18.89      7.98 o 
  -6   0  20       11.92       -5.76     14.45 o 
  -5   0  20       53.58      117.88     24.36 o 
  -4   0  20       45.70       83.02     21.99 o 
  -3   0  20        4.56       15.77     15.68 o 
  -2   0  20       35.00       30.54     12.41 o 
  -1   0  20       21.07        9.63      9.93 o 
   0   0  20       56.33       70.05     17.50 o 
   1   0  20        0.13        0.21      9.84 o 
   2   0  20      121.79      116.56     17.20 o 
   3   0  20       17.04       13.09     16.83 o 
   4   0  20       71.92       97.92     24.20 o 
  -6   1  20        1.28        5.78     11.19 o 
  -5   1  20       70.97       74.37     16.74 o 
  -4   1  20      109.60       80.20     27.56 o 
  -3   1  20      272.74      234.75     18.21 o 
  -2   1  20      218.53      233.39     15.80 o 
  -1   1  20       38.67       25.95      9.26 o 
   0   1  20        0.21       -3.47      6.67 o 
   1   1  20       81.37       84.85     10.73 o 
   2   1  20       27.77       42.38      8.53 o 
   3   1  20       10.00       12.94     16.92 o 
   4   1  20        1.20       16.84     12.37 o 
  -6   2  20        0.06      -10.41     10.45 o 
  -5   2  20       13.53       30.40     14.06 o 
  -4   2  20       21.65       11.77     15.79 o 
  -3   2  20       56.02       33.14     11.84 o 
  -2   2  20        8.87       21.87     11.39 o 
  -1   2  20       10.38       16.76     11.15 o 
   0   2  20        0.02       12.68     10.94 o 
   1   2  20        8.68       16.43     11.39 o 
   2   2  20        9.70       11.23      9.23 o 
   3   2  20       53.38       51.54     12.41 o 
   4   2  20       32.73       20.58     12.74 o 
  -5   3  20        8.16       -8.86     13.91 o 
  -4   3  20       17.57        5.66     14.24 o 
  -3   3  20        0.56        6.95     10.29 o 
  -2   3  20        5.60        9.93     10.54 o 
  -1   3  20        4.27       -4.45      9.40 o 
   0   3  20       19.20       31.33     12.32 o 
   1   3  20      123.09      144.58     19.69 o 
   2   3  20       32.23       41.40     11.33 o 
   3   3  20       24.82       23.10     10.67 o 
   4   3  20       78.38      102.05     14.34 o 
  -5   4  20       34.41       12.28     17.13 o 
  -4   4  20        0.04       15.86     16.29 o 
  -3   4  20       10.18       13.31     16.56 o 
  -2   4  20        1.08        8.22     10.52 o 
  -1   4  20        0.61        1.83      9.37 o 
   0   4  20        1.14        4.18     12.54 o 
   1   4  20        1.01       -5.23     10.63 o 
   2   4  20       11.98       18.17      9.91 o 
   3   4  20        2.26        6.05      8.06 o 
   4   4  20        2.86        3.11      9.09 o 
  -5   5  20        0.00      -12.94     12.94 o 
  -4   5  20       24.91       34.17     17.53 o 
  -3   5  20        7.01       13.76     11.74 o 
  -2   5  20       29.00       13.76     10.96 o 
  -1   5  20       33.46       46.90     21.64 o 
   0   5  20        9.07       -5.66     10.51 o 
   1   5  20       88.86       84.08     13.31 o 
   2   5  20      146.94      136.15     15.84 o 
   3   5  20      113.23      103.98     12.91 o 
  -4   6  20        6.29       19.98     12.27 o 
  -3   6  20        8.45       10.64      9.55 o 
  -2   6  20        1.97       -5.20      7.98 o 
  -1   6  20        0.01        9.86      8.71 o 
   0   6  20       30.05       19.86      8.34 o 
   1   6  20       22.43       23.33      9.31 o 
   2   6  20        7.76        1.71      6.91 o 
   3   6  20       15.24       46.26     10.18 o 
  -3   7  20        2.04       12.28      9.75 o 
  -2   7  20        1.36       -1.55      8.20 o 
  -1   7  20        0.63       10.87      9.44 o 
   0   7  20        3.94        1.92      7.43 o 
   1   7  20        1.65       -3.97      7.41 o 
   2   7  20       12.48       12.16      8.01 o 
  -1   8  20        1.30       12.03      9.81 o 
   0   8  20        1.15        0.32      8.82 o 
  -3   1  21       61.81       55.48      9.81 o 
  -2   1  21       14.56       14.27      7.96 o 
  -1   1  21        0.94       -2.99      7.89 o 
   0   1  21        0.54       -4.57      9.84 o 
   1   1  21       34.44       25.14     12.36 o 
   2   1  21        2.52        8.64     11.74 o 
  -3   2  21      114.20      141.21     19.39 o 
  -2   2  21       25.58       28.85     12.70 o 
  -1   2  21        0.07       -3.19     10.20 o 
   0   2  21      112.33      145.14     29.17 o 
   1   2  21       99.74      137.42     18.92 o 
  -3   3  21       68.93       79.43     23.82 o 
  -2   3  21       27.03       41.16     13.87 o 
  -1   3  21        0.20        7.51     16.58 o 
   0   3  21        0.13       16.73     11.56 o 
   1   3  21        0.16       -5.57     10.25 o 
  -2   4  21       14.77       20.99     17.67 o 
  -1   4  21       30.13       16.78     12.19 o 
   0   4  21       33.58       39.08     19.49 o 
                                                 
